# Supplementary material for: Revealing key genes and molecular mechanisms associated with dietary restriction in ulcerative colitis
Source: Front Mol Biosci. 2026 Mar 25;13:1786138. doi: 10.3389/fmolb.2026.1786138 (PMC13056633; doi:10.3389/fmolb.2026.1786138)
Supplement: Supplementary file 1 [file Supplementaryfile1.zip]

Archive with 58 entries (57 files):
- Supplementary Tables and Figures/
- __MACOSX/._Supplementary Tables and Figures
- Supplementary Tables and Figures/.DS_Store
- __MACOSX/Supplementary Tables and Figures/._.DS_Store
- Supplementary Tables and Figures/Supplementary Table 21.xls
- __MACOSX/Supplementary Tables and Figures/._Supplementary Table 21.xls
- Supplementary Tables and Figures/Supplementary Table 7.csv
- __MACOSX/Supplementary Tables and Figures/._Supplementary Table 7.csv
- Supplementary Tables and Figures/Supplementary Table 17.csv
- __MACOSX/Supplementary Tables and Figures/._Supplementary Table 17.csv
- Supplementary Tables and Figures/Supplementary Table 16.csv
- __MACOSX/Supplementary Tables and Figures/._Supplementary Table 16.csv
- Supplementary Tables and Figures/Supplementary Table 6.csv
- __MACOSX/Supplementary Tables and Figures/._Supplementary Table 6.csv
- Supplementary Tables and Figures/Supplementary Table 4.csv
- __MACOSX/Supplementary Tables and Figures/._Supplementary Table 4.csv
- Supplementary Tables and Figures/Supplementary Table 14.csv
- __MACOSX/Supplementary Tables and Figures/._Supplementary Table 14.csv
- Supplementary Tables and Figures/Supplementary Table 15.csv
- __MACOSX/Supplementary Tables and Figures/._Supplementary Table 15.csv
- Supplementary Tables and Figures/Supplementary Table 5.csv
- __MACOSX/Supplementary Tables and Figures/._Supplementary Table 5.csv
- Supplementary Tables and Figures/Supplementary Table 1.csv
- __MACOSX/Supplementary Tables and Figures/._Supplementary Table 1.csv
- Supplementary Tables and Figures/Supplementary Table 11.csv
- __MACOSX/Supplementary Tables and Figures/._Supplementary Table 11.csv
- Supplementary Tables and Figures/Supplementary Table 10.csv
- __MACOSX/Supplementary Tables and Figures/._Supplementary Table 10.csv
- Supplementary Tables and Figures/Supplementary Table 2.csv
- __MACOSX/Supplementary Tables and Figures/._Supplementary Table 2.csv
- Supplementary Tables and Figures/Supplementary Table 12.csv
- __MACOSX/Supplementary Tables and Figures/._Supplementary Table 12.csv
- Supplementary Tables and Figures/Supplementary_Material.doc
- __MACOSX/Supplementary Tables and Figures/._Supplementary_Material.doc
- Supplementary Tables and Figures/Supplementary Table 3.csv
- __MACOSX/Supplementary Tables and Figures/._Supplementary Table 3.csv
- Supplementary Tables and Figures/Supplementary Table 23.xlsx
- __MACOSX/Supplementary Tables and Figures/._Supplementary Table 23.xlsx
- Supplementary Tables and Figures/Supplementary Table 8.csv
- __MACOSX/Supplementary Tables and Figures/._Supplementary Table 8.csv
- Supplementary Tables and Figures/Supplementary Table 18.csv
- __MACOSX/Supplementary Tables and Figures/._Supplementary Table 18.csv
- Supplementary Tables and Figures/Supplementary Table 19.csv
- __MACOSX/Supplementary Tables and Figures/._Supplementary Table 19.csv
- Supplementary Tables and Figures/Supplementary Table 9.csv
- __MACOSX/Supplementary Tables and Figures/._Supplementary Table 9.csv
- Supplementary Tables and Figures/Supplementary Figure 1.pdf
- __MACOSX/Supplementary Tables and Figures/._Supplementary Figure 1.pdf
- Supplementary Tables and Figures/Supplementary Table 22.xlsx
- __MACOSX/Supplementary Tables and Figures/._Supplementary Table 22.xlsx
- Supplementary Tables and Figures/Supplementary Figure 2.tif
- __MACOSX/Supplementary Tables and Figures/._Supplementary Figure 2.tif
- Supplementary Tables and Figures/Supplementary Table 13.xls
- __MACOSX/Supplementary Tables and Figures/._Supplementary Table 13.xls
- Supplementary Tables and Figures/.~pplementary Table Legends.docx
- __MACOSX/Supplementary Tables and Figures/._.~pplementary Table Legends.docx
- Supplementary Tables and Figures/Supplementary Table 20.docx
- __MACOSX/Supplementary Tables and Figures/._Supplementary Table 20.docx
