# Supplementary material for: Revealing key genes and molecular mechanisms associated with dietary restriction in ulcerative colitis
Source: Front Mol Biosci. 2026 Mar 25;13:1786138. doi: 10.3389/fmolb.2026.1786138 (PMC13056633; doi:10.3389/fmolb.2026.1786138)
Supplement: Supplementary file 1 [file Supplementaryfile1.zip › Supplementary Tables and Figures/Supplementary Table 21.xls]

## Sheet: Genes_list
Table S2: List of genes consistently overexpressed (a,) and underexpressed (b,) with CR
a,
MGI Symbol	MGI Description	EntrezID	total	overexp.	underexp.	p_overexp.
Mt2	metallothionein 2 Gene	17750	59	14	5	1.85341e-10
Adh1	alcohol dehydrogenase 1 (class I) Gene	11522	42	12	0	3.50341e-10
Per2	period homolog 2 (Drosophila) Gene	18627	44	12	1	6.37664e-10
Por	P450 (cytochrome) oxidoreductase Gene	18984	61	13	0	3.41134e-09
Inmt	indolethylamine N-methyltransferase Gene	21743	33	10	4	5.50895e-09
Dbp	D site albumin promoter binding protein Gene	13170	34	10	4	7.62675e-09
Nat8	N-acetyltransferase 8 (GCN5-related, putative) Gene	68396	26	9	0	8.52549e-09
Ehhadh	enoyl-Coenzyme A, hydratase/3-hydroxyacyl Coenzyme A dehydrogenase Gene	74147	39	10	0	3.2959e-08
Mt1	metallothionein 1 Gene	17748	61	12	2	3.54165e-08
Cyp2j6	cytochrome P450, family 2, subfamily j, polypeptide 6 Gene	13110	30	9	0	3.56364e-08
Abcg5	ATP-binding cassette, sub-family G (WHITE), member 5 Gene	27409	30	9	0	3.56364e-08
Fam107a	family with sequence similarity 107, member A Gene	268709	22	8	0	3.73042e-08
Klf15	Kruppel-like factor 15 Gene	66277	32	9	0	6.67535e-08
Sds	serine dehydratase Gene	231691	25	8	0	1.17937e-07
Fkbp5	FK506 binding protein 5 Gene	14229	59	11	1	2.33577e-07
Zbtb16	zinc finger and BTB domain containing 16 Gene	235320	19	7	0	2.45585e-07
Angptl4	angiopoietin-like 4 Gene	57875	37	9	2	2.64232e-07
Usp2	ubiquitin specific peptidase 2 Gene	53376	60	11	0	2.79476e-07
Cobll1	Cobl-like 1 Gene	319876	28	8	0	3.16806e-07
Fmo3	flavin containing monooxygenase 3 Gene	14262	29	8	0	4.27772e-07
Cyp7a1	cytochrome P450, family 7, subfamily a, polypeptide 1 Gene	13122	39	9	2	4.30101e-07
Ablim3	actin binding LIM protein family, member 3 Gene	319713	21	7	1	5.42179e-07
Nr1i3	nuclear receptor subfamily 1, group I, member 3 Gene	12355	40	9	0	5.425e-07
Cyp4a14	cytochrome P450, family 4, subfamily a, polypeptide 14 Gene	13119	32	8	0	9.79992e-07
Sult1d1	sulfotransferase family 1D, member 1 Gene	53315	45	9	3	1.56946e-06
Herpud1	homocysteine-inducible, endoplasmic reticulum stress-inducible, ubiquitin-like domain member 1 Gene	64209	45	9	2	1.56946e-06
LOC100047583	similar to apolipoprotein D	100047583	5	4	0	1.95976e-06
Ctgf	connective tissue growth factor Gene	14219	35	8	0	2.05009e-06
Slc37a4	solute carrier family 37 (glucose-6-phosphate transporter), member 4 Gene	14385	35	8	0	2.05009e-06
Tenc1	tensin like C1 domain-containing phosphatase Gene	209039	60	10	0	2.4145e-06
Wee1	WEE 1 homolog 1 (S. pombe) Gene	22390	37	8	2	3.2155e-06
Klf9	Kruppel-like factor 9 Gene	16601	51	9	0	4.70289e-06
Ppara	peroxisome proliferator activated receptor alpha Gene	19013	40	8	1	5.98876e-06
Trp53i13	transformation related protein 53 inducible protein 13 Gene	216964	29	7	1	6.09785e-06
Irs2	insulin receptor substrate 2 Gene	384783	29	7	1	6.09785e-06
Fam195a	family with sequence similarity 195, member A Gene	68241	20	6	0	7.23405e-06
Acot4	acyl-CoA thioesterase 4 Gene	171282	30	7	0	7.78012e-06
Ntf3	neurotrophin 3 Gene	18205	42	8	0	8.78893e-06
Tmem218	transmembrane protein 218 Gene	66279	21	6	0	9.9108e-06
Aldh1a1	aldehyde dehydrogenase family 1, subfamily A1 Gene	11668	56	9	2	1.04579e-05
Gm6957	predicted gene 6957 Gene	629219	13	5	0	1.09327e-05
Pim3	proviral integration site 3 Gene	223775	57	9	0	1.2141e-05
Klf9	Kruppel-like factor 9 Gene	70273	14	5	0	1.66517e-05
Aqp6	aquaporin 6 Gene	11831	23	6	2	1.76564e-05
Cyp2b13	cytochrome P450, family 2, subfamily b, polypeptide 13 Gene	13089	23	6	1	1.76564e-05
Decr2	2-4-dienoyl-Coenzyme A reductase 2, peroxisomal Gene	26378	24	6	0	2.30385e-05
Cry1	cryptochrome 1 (photolyase-like) Gene	12952	49	8	0	2.8718e-05
Tsc22d3	TSC22 domain family, member 3 Gene	14605	26	6	0	3.77419e-05
Cbr1	carbonyl reductase 1 Gene	12408	38	7	0	4.0438e-05
Rgs16	regulator of G-protein signaling 16 Gene	19734	27	6	2	4.74893e-05
Hacl1	2-hydroxyacyl-CoA lyase 1 Gene	56794	27	6	0	4.74893e-05
Sult1c2	sulfotransferase family, cytosolic, 1C, member 2 Gene	69083	27	6	1	4.74893e-05
Gys2	glycogen synthase 2 Gene	232493	27	6	0	4.74893e-05
Cyp2e1	cytochrome P450, family 2, subfamily e, polypeptide 1 Gene	13106	39	7	0	4.82121e-05
Plin5	perilipin 5 Gene	66968	17	5	1	4.83197e-05
Cpt1a	carnitine palmitoyltransferase 1a, liver Gene	12894	53	8	1	5.16223e-05
Igfbp2	insulin-like growth factor binding protein 2 Gene	16008	40	7	1	5.71685e-05
Arrdc2	arrestin domain containing 2 Gene	70807	40	7	0	5.71685e-05
4833417J20Rik	4833417J20Rik RIKEN cDNA 4833417J20 gene	74604	4	3	0	6.24215e-05
4432414F05Rik	4432414F05Rik RIKEN cDNA 4432414F05 gene	77027	4	3	0	6.24215e-05
Agxt2l1	alanine-glyoxylate aminotransferase 2-like 1 Gene	71760	18	5	0	6.55126e-05
St3gal5	ST3 beta-galactoside alpha-2,3-sialyltransferase 5 Gene	20454	41	7	1	6.74406e-05
Slc25a25	solute carrier family 25 (mitochondrial carrier, phosphate carrier), member 25 Gene	227731	41	7	0	6.74406e-05
Lpin1	lipin 1 Gene	14245	29	6	1	7.29912e-05
Gpr146	G protein-coupled receptor 146 Gene	80290	31	6	0	0.000108365
Adcy1	adenylate cyclase 1 Gene	432530	11	4	0	0.000114537
Ifrd1	interferon-related developmental regulator 1 Gene	15982	45	7	0	0.000124688
Mat1a	methionine adenosyltransferase I, alpha Gene	11720	60	8	0	0.000127515
Acot12	acyl-CoA thioesterase 12 Gene	74156	32	6	0	0.000130532
Nfkbia	nuclear factor of kappa light polypeptide gene enhancer in B-cells inhibitor, alpha Gene	18035	61	8	0	0.000143535
Epb4.1	erythrocyte protein band 4.1 Gene	269587	61	8	1	0.000143535
Hsd17b2	hydroxysteroid (17-beta) dehydrogenase 2 Gene	15486	46	7	5	0.000143879
Sun2	Sad1 and UNC84 domain containing 2 Gene	223697	34	6	1	0.000185569
Mgp	matrix Gla protein Gene	17313	48	7	1	0.000189436
Aldh1a7	aldehyde dehydrogenase family 1, subfamily A7 Gene	26358	35	6	2	0.000219201
Sult3a1	sulfotransferase family 3A, member 1 Gene	57430	23	5	1	0.000231668
Niacr1	niacin receptor 1 Gene	80885	13	4	0	0.000238343
BC089597	cDNA sequence BC089597 Gene	216454	13	4	0	0.000238343
Dusp1	dual specificity phosphatase 1 Gene	19252	36	6	0	0.000257451
Klf10	Kruppel-like factor 10 Gene	21847	36	6	0	0.000257451
Rhbdd2	rhomboid domain containing 2 Gene	215160	51	7	0	0.000278942
Sult1a1	sulfotransferase family 1A, phenol-preferring, member 1 Gene	20887	37	6	0	0.000300753
Decr1	2,4-dienoyl CoA reductase 1, mitochondrial Gene	67460	37	6	0	0.000300753
Cd163	CD163 antigen Gene	93671	14	4	1	0.000327019
Plcxd3	phosphatidylinositol-specific phospholipase C, X domain containing 3 Gene	239318	14	4	0	0.000327019
Bnip3	BCL2/adenovirus E1B interacting protein 3 Gene	100042570	14	4	0	0.000327019
Fzd1	frizzled homolog 1 (Drosophila) Gene	14362	38	6	2	0.000349562
Per1	period homolog 1 (Drosophila) Gene	18626	38	6	1	0.000349562
Enpep	glutamyl aminopeptidase Gene	13809	25	5	0	0.000350796
Sall1	sal-like 1 (Drosophila) Gene	58198	25	5	0	0.000350796
Slc25a42	solute carrier family 25, member 42 Gene	73095	25	5	1	0.000350796
Zfp354a	zinc finger protein 354A Gene	21408	54	7	0	0.000399615
Pla2g12a	phospholipase A2, group XIIA Gene	66350	39	6	1	0.000404353
Map3k6	mitogen-activated protein kinase kinase kinase 6 Gene	53608	26	5	0	0.000425333
Rbp7	retinol binding protein 7, cellular Gene	63954	26	5	3	0.000425333
Rhobtb1	Rho-related BTB domain containing 1 Gene	69288	26	5	0	0.000425333
Crym	crystallin, mu Gene	12971	15	4	0	0.000437042
Plin4	perilipin 4 Gene	57435	15	4	0	0.000437042
LOC100044830	similar to acyl-CoA thioesterase	100044830	15	4	0	0.000437042
Smoc1	SPARC related modular calcium binding 1 Gene	64075	55	7	0	0.000448002
Tob1	transducer of ErbB-2.1 Gene	22057	40	6	0	0.000465621
b,
MGI Symbol	MGI Description	EntrezID	total	overexp.	underexp.	p_underexp.
Slc6a6	solute carrier family 6 (neurotransmitter transporter, taurine), member 6 Gene	21366	60	1	12	7.66061e-09
Car3	carbonic anhydrase 3 Gene	12350	49	0	11	8.86067e-09
Cyp2j5	cytochrome P450, family 2, subfamily j, polypeptide 5 Gene	13109	25	0	8	4.64157e-08
Dhcr7	7-dehydrocholesterol reductase Gene	13360	49	0	10	1.10791e-07
Arntl	aryl hydrocarbon receptor nuclear translocator-like Gene	11865	63	3	11	1.40607e-07
Zfp64	zinc finger protein 64 Gene	22722	34	1	8	6.51567e-07
Srebf1	sterol regulatory element binding transcription factor 1 Gene	20787	60	1	10	8.13254e-07
Es31	esterase 31 Gene	382053	25	1	7	9.13918e-07
Gck	glucokinase Gene	103988	41	1	8	2.98454e-06
Col15a1	collagen, type XV, alpha 1 Gene	12819	32	1	7	5.58151e-06
G0s2	G0/G1 switch gene 2 Gene	14373	33	3	7	6.94739e-06
Insig1	insulin induced gene 1 Gene	231070	33	1	7	6.94739e-06
C9	complement component 9 Gene	12279	36	1	7	1.28043e-05
Phlda1	pleckstrin homology-like domain, family A, member 1 Gene	21664	39	1	7	2.22539e-05
Hspa5	heat shock protein 5 Gene	14828	69	0	9	2.27429e-05
Irgm1	immunity-related GTPase family M member 1 Gene	15944	28	0	6	3.00391e-05
Dpp9	dipeptidylpeptidase 9 Gene	224897	28	0	6	3.00391e-05
Alas2	aminolevulinic acid synthase 2, erythroid Gene	11656	58	3	8	4.279e-05
Tmem132d	transmembrane protein 132D Gene	243274	4	0	3	4.33698e-05
Irf7	interferon regulatory factor 7 Gene	54123	30	1	6	4.55718e-05
Fabp5	fatty acid binding protein 5, epidermal Gene	16592	59	3	8	4.85362e-05
Tnfsf10	tumor necrosis factor (ligand) superfamily, member 10 Gene	22035	19	0	5	4.89191e-05
Acly	ATP citrate lyase Gene	104112	60	2	8	5.49108e-05
Scly	selenocysteine lyase Gene	50880	31	1	6	5.54419e-05
C4bp	complement component 4 binding protein Gene	12269	20	0	5	6.40251e-05
Ifi27l2a	interferon, alpha-inducible protein 27 like 2A Gene	76933	20	0	5	6.40251e-05
Casc5	cancer susceptibility candidate 5 Gene	76464	11	1	4	7.14395e-05
Serpinh1	serine (or cysteine) peptidase inhibitor, clade H, member 1 Gene	12406	63	4	8	7.83492e-05
Ifih1	interferon induced with helicase C domain 1 Gene	71586	33	0	6	8.02817e-05
1110051M20Rik	RIKEN cDNA 1110051M20 gene Gene	228356	33	0	6	8.02817e-05
Ttll12	tubulin tyrosine ligase-like family, member 12 Gene	223723	21	0	5	8.24872e-05
Aqp8	aquaporin 8 Gene	11833	34	1	6	9.56464e-05
Cldn1	claudin 1 Gene	12737	34	1	6	9.56464e-05
Nr1d1	nuclear receptor subfamily 1, group D, member 1 Gene	217166	34	3	6	9.56464e-05
Ghr	growth hormone receptor Gene	14600	65	0	8	9.81695e-05
R3hdm2	R3H domain containing 2 Gene	71750	49	0	7	0.000102343
Hipk2	homeodomain interacting protein kinase 2 Gene	15258	36	0	6	0.00013335
Rsc1a1	regulatory solute carrier protein, family 1, member 1 Gene	69994	13	0	4	0.000149353
Cyp2f2	cytochrome P450, family 2, subfamily f, polypeptide 2 Gene	13107	37	0	6	0.000156162
Cxcl9	chemokine (C-X-C motif) ligand 9 Gene	17329	37	0	6	0.000156162
Hsd3b2	hydroxy-delta-5-steroid dehydrogenase, 3 beta- and steroid delta-isomerase 2 Gene	15493	24	0	5	0.000162972
Mup4	major urinary protein 4 Gene	17843	24	0	5	0.000162972
Extl1	exostoses (multiple)-like 1 Gene	56219	24	1	5	0.000162972
Sc5d	sterol-C5-desaturase (fungal ERG3, delta-5-desaturase) homolog (S. cerevisae) Gene	235293	38	0	6	0.000181952
G6pdx	glucose-6-phosphate dehydrogenase X-linked Gene	14381	54	2	7	0.000191523
Scrt1	scratch homolog 1, zinc finger protein (Drosophila) Gene	170729	25	0	5	0.000199977
Ptprj	protein tyrosine phosphatase, receptor type, J Gene	668629	14	1	4	0.000205397
Psmb8	proteasome (prosome, macropain) subunit, beta type 8 (large multifunctional peptidase 7) Gene	16913	39	0	6	0.000210988
Slc10a2	solute carrier family 10, member 2 Gene	20494	39	0	6	0.000210988
Actg1	actin, gamma, cytoplasmic 1 Gene	11465	55	1	7	0.000215248
Comt1	catechol-O-methyltransferase 1 Gene	12846	55	2	7	0.000215248
Ntn3	netrin 3 Gene	18209	15	0	4	0.000275138
2900086B20Rik	RIKEN cDNA 2900086B20 gene	73074	15	0	4	0.000275138
Stac3	SH3 and cysteine rich domain 3 Gene	237611	15	0	4	0.000275138
Mmp15	matrix metallopeptidase 15 Gene	17388	27	0	5	0.00029282
Gtf2ird1	general transcription factor II I repeat domain-containing 1 Gene	57080	27	0	5	0.00029282
Phf19	PHD finger protein 19 Gene	74016	27	0	5	0.00029282
Inhbe	inhibin beta E Gene	16326	42	2	6	0.000320461
Col3a1	collagen, type III, alpha 1 Gene	12825	59	1	7	0.000334935
Cdc42ep2	CDC42 effector protein (Rho GTPase binding) 2 Gene	104252	28	1	5	0.000349947
1110054M08Rik	RIKEN cDNA 1110054M08 gene	68841	16	1	4	0.000360374
2810051F02Rik	RIKEN cDNA 2810051F02 gene	72704	7	0	3	0.000360839
Gm13768	predicted gene 13768	627525	7	0	3	0.000360839
Gm7450	predicted gene 7450	665017	7	0	3	0.000360839
LOC677259	similar to Ornithine decarboxylase (ODC)	677259	7	0	3	0.000360839
LOC100045005	similar to Deltex3	100045005	7	0	3	0.000360839
Dnase1l2	deoxyribonuclease 1-like 2 Gene	100047816	7	0	3	0.000360839
LOC100048733	similar to WAP four-disulfide core domain 2	100048733	7	0	3	0.000360839
D0H4S114	DNA segment, human D4S114 Gene	27528	60	0	7	0.00037192
Litaf	LPS-induced TN factor Gene	56722	60	0	7	0.00037192
Pdia3	protein disulfide isomerase associated 3 Gene	14827	62	0	7	0.000455669
Ly6e	lymphocyte antigen 6 complex, locus E Gene	17069	62	2	7	0.000455669
Hspb7	heat shock protein family, member 7 (cardiovascular) Gene	29818	30	1	5	0.000489019
