# Supplementary material for: Revealing key genes and molecular mechanisms associated with dietary restriction in ulcerative colitis
Source: Front Mol Biosci. 2026 Mar 25;13:1786138. doi: 10.3389/fmolb.2026.1786138 (PMC13056633; doi:10.3389/fmolb.2026.1786138)
Supplement: Supplementary file 1 [file Supplementaryfile1.zip › Supplementary Tables and Figures/Supplementary Table 7.csv]

Top 15 in network string_interactions_short (9).tsv ranked by EPC method
Rank	Name	Score
1	ANGPTL4	10.109999999999943
2	COL3A1	9.841999999999945
3	CPT1A	9.142999999999954
4	LPIN1	8.909999999999961
5	CLDN1	8.855999999999966
6	MGP	8.345999999999975
7	BNIP3	8.330999999999978
8	G0S2	8.028999999999964
9	GHR	7.94599999999999
10	AQP8	7.630999999999967
11	COL15A1	7.569999999999979
12	USP2	7.453999999999982
13	TSC22D3	7.261999999999993
14	ADH1C	7.11999999999997
15	HCAR2	7.11699999999999
