# Supplementary material for: Revealing key genes and molecular mechanisms associated with dietary restriction in ulcerative colitis
Source: Front Mol Biosci. 2026 Mar 25;13:1786138. doi: 10.3389/fmolb.2026.1786138 (PMC13056633; doi:10.3389/fmolb.2026.1786138)
Supplement: Supplementary file 1 [file Supplementaryfile1.zip › Supplementary Tables and Figures/Supplementary Table 17.csv]

gene	drug	approval
ANGPTL4	5155877	not
ANGPTL4	15-DELTA PROSTAGLANDIN J2	not
ANGPTL4	TIRATRICOL	not
ANGPTL4	MIFEPRISTONE	not
ANGPTL4	ALPROSTADIL	not
ANGPTL4	MEGESTROL	not
ANGPTL4	DEXAMETHASONE	not
ANGPTL4	CICLOPIROX	approved
ANGPTL4	IRINOTECAN	not
ANGPTL4	ROSIGLITAZONE	not
ANGPTL4	5109870	not
ANGPTL4	TRACAZOLATE	not
ANGPTL4	TRETINOIN	approved
ANGPTL4	TAMOXIFEN	approved
ANGPTL4	TROGLITAZONE	not
ANGPTL4	LANATOSIDE C	not
ANGPTL4	VORINOSTAT	approved
ANGPTL4	MS-275	not
ANGPTL4	LYCORINE	not
ANGPTL4	LUTEOLIN	not
ANGPTL4	PIOGLITAZONE	not
ANGPTL4	DOCOSAHEXAENOIC ACID ETHYL ESTER	not
ANGPTL4	ANISOMYCIN	not
ANGPTL4	SCRIPTAID	not
ANGPTL4	METENEPROST	not
ANGPTL4	GLIQUIDONE	not
ANGPTL4	GLIBENCLAMIDE	approved
ANGPTL4	GLIMEPIRIDE	not
ANGPTL4	PIRINIXIC ACID	not
ANGPTL4	8-AZAGUANINE	not
ANGPTL4	ISOFLUPREDONE	not
ANGPTL4	TRIAMCINOLONE	not
ANGPTL4	TRICHOSTATIN A	not
ANGPTL4	DEFEROXAMINE	approved
ANGPTL4	INDOMETACIN	approved
ANGPTL4	DINOPROSTONE	approved
ANGPTL4	DIMETHYLOXALYLGLYCINE	not
ANGPTL4	PERFLUOROHEXANESULFONIC ACID	not
ANGPTL4	QUERCETIN	not
ANGPTL4	COPPER	not
ANGPTL4	PERFLUOROOCTANESULFONIC ACID	not
ANGPTL4	RIFAMPICIN	approved
ANGPTL4	PERFLUORODECANOIC ACID	not
ANGPTL4	DECITABINE	approved
ANGPTL4	CLOFIBRIC ACID	not
ANGPTL4	TROGLITAZONE	approved
ANGPTL4	NICKEL CHLORIDE	not
ANGPTL4	2_2'-BIPYRIDINE	not
ANGPTL4	5-FLUOROURACIL	approved
ANGPTL4	DEGUELIN	not
ANGPTL4	BORTEZOMIB	approved
ANGPTL4	CIGLITAZONE	not
ANGPTL4	COPPER SULFATE	not
ANGPTL4	INDOMETHACIN	approved
ANGPTL4	GW0742	not
ANGPTL4	NICKEL SULFATE	not
ANGPTL4	COBALT	not
ANGPTL4	PENTADECAFLUOROOCTANOIC ACID	not
ANGPTL4	RETINOIC ACID	approved
ANGPTL4	VANDETANIB	approved
ANGPTL4	OXYGEN	approved
ANGPTL4	BENZO[A]PYRENE	not
ANGPTL4	DECAFLUOROBUTANE	not
ANGPTL4	MANGANESE CHLORIDE	not
ANGPTL4	CLOFOP [ISO]	not
ANGPTL4	MANGANESE	not
ANGPTL4	PERFLUORONONANOIC ACID	not
ANGPTL4	PERFLUOROHEPTANOIC ACID	not
ANGPTL4	PERFLUOROUNDECANOIC ACID	not
ANGPTL4	CROTONALDEHYDE	not
ANGPTL4	NIMESULIDE	not
ANGPTL4	TRICHOSTATIN A	not
ANGPTL4	7646-79-9	not
ANGPTL4	ARSENENOUS ACID	not
ANGPTL4	CUPRIC OXIDE	not
ANGPTL4	VALPROIC ACID	approved
ANGPTL4	HEPTAFLUOROBUTYRIC ACID	not
ANGPTL4	PROGESTERONE	approved
ANGPTL4	PIRINIXIC ACID	not
ANGPTL4	15-ACETYLDEOXYNIVALENOL	not
