# Supplementary material for: Revealing key genes and molecular mechanisms associated with dietary restriction in ulcerative colitis
Source: Front Mol Biosci. 2026 Mar 25;13:1786138. doi: 10.3389/fmolb.2026.1786138 (PMC13056633; doi:10.3389/fmolb.2026.1786138)
Supplement: Supplementary file 1 [file Supplementaryfile1.zip › Supplementary Tables and Figures/Supplementary Table 16.csv]

gene	tf
CPT1A	PRRX2
CPT1A	POU2F2
CPT1A	HOXA5
CPT1A	E2F6
CPT1A	KLF5
CPT1A	MAX
CPT1A	USF1
CPT1A	USF2
CPT1A	SREBF1
CPT1A	TFAP2C
CLDN1	PRRX2
CLDN1	JUND
CLDN1	STAT3
ANGPTL4	CREB1
ANGPTL4	HNF4A
ANGPTL4	TFAP2A
ANGPTL4	KLF5
ANGPTL4	TP53
ANGPTL4	MAX
ANGPTL4	STAT1
ANGPTL4	RUNX2
ANGPTL4	NR3C1
