# Supplementary material for: Revealing key genes and molecular mechanisms associated with dietary restriction in ulcerative colitis
Source: Front Mol Biosci. 2026 Mar 25;13:1786138. doi: 10.3389/fmolb.2026.1786138 (PMC13056633; doi:10.3389/fmolb.2026.1786138)
Supplement: Supplementary file 1 [file Supplementaryfile1.zip › Supplementary Tables and Figures/Supplementary Table 6.csv]

Top 15 in network string_interactions_short (9).tsv ranked by Betweenness method
Rank	Name	Score
1	COL3A1	126.29999999999998
2	ANGPTL4	97.53492063492062
3	ADH1C	93.34126984126985
4	AQP8	79.43809523809523
5	CLDN1	59.35238095238094
6	G0S2	48.126984126984134
7	FAP	43.833333333333336
8	HSD17B2	42.0
9	USP2	36.61111111111112
10	CPT1A	33.0047619047619
11	SLC13A2	33.0
12	MGP	19.566666666666663
13	DPP10	15.833333333333332
14	HCAR2	13.5
15	LPIN1	13.29365079365079
