# Supplementary material for: Revealing key genes and molecular mechanisms associated with dietary restriction in ulcerative colitis
Source: Front Mol Biosci. 2026 Mar 25;13:1786138. doi: 10.3389/fmolb.2026.1786138 (PMC13056633; doi:10.3389/fmolb.2026.1786138)
Supplement: Supplementary file 1 [file Supplementaryfile1.zip › Supplementary Tables and Figures/Supplementary Table 4.csv]

	ONTOLOGY	ID	Description	GeneRatio	BgRatio	pvalue	p.adjust	qvalue	geneID	Count	richFactor
GO:0031100	BP	GO:0031100	animal organ regeneration	3/25	64/18870	8.1138370469625e-05	0.0523342489529081	0.0383485561482754	LPIN1/CPT1A/CLDN1	3	0.46875
GO:0097421	BP	GO:0097421	liver regeneration	2/25	29/18870	0.000669315812907715	0.146550301581349	0.107386512297064	CPT1A/CLDN1	2	0.689655172413793
GO:0071398	BP	GO:0071398	cellular response to fatty acid	2/25	34/18870	0.00092109773610801	0.146550301581349	0.107386512297064	CPT1A/CLDN1	2	0.588235294117647
GO:1905039	BP	GO:1905039	carboxylic acid transmembrane transport	3/25	156/18870	0.00111531368705422	0.146550301581349	0.107386512297064	CPT1A/SLC6A6/SLC13A2	3	0.192307692307692
GO:1903825	BP	GO:1903825	organic acid transmembrane transport	3/25	157/18870	0.00113604884946782	0.146550301581349	0.107386512297064	CPT1A/SLC6A6/SLC13A2	3	0.191082802547771
GO:0031099	BP	GO:0031099	regeneration	3/25	191/18870	0.0019925519524235	0.152747022970595	0.111927235110236	LPIN1/CPT1A/CLDN1	3	0.157068062827225
GO:0071248	BP	GO:0071248	cellular response to metal ion	3/25	200/18870	0.00227143926705539	0.152747022970595	0.111927235110236	CLDN1/BNIP3/SLC13A2	3	0.15
GO:0070542	BP	GO:0070542	response to fatty acid	2/25	56/18870	0.00248379943561639	0.152747022970595	0.111927235110236	CPT1A/CLDN1	2	0.357142857142857
GO:0051216	BP	GO:0051216	cartilage development	3/25	207/18870	0.0025043443314024	0.152747022970595	0.111927235110236	GHR/MGP/COL3A1	3	0.144927536231884
GO:0050994	BP	GO:0050994	regulation of lipid catabolic process	2/25	61/18870	0.00293959644196661	0.152747022970595	0.111927235110236	CPT1A/HCAR2	2	0.327868852459016
GO:0060350	BP	GO:0060350	endochondral bone morphogenesis	2/25	61/18870	0.00293959644196661	0.152747022970595	0.111927235110236	GHR/COL3A1	2	0.327868852459016
GO:0071241	BP	GO:0071241	cellular response to inorganic substance	3/25	229/18870	0.00333097897827564	0.152747022970595	0.111927235110236	CLDN1/BNIP3/SLC13A2	3	0.131004366812227
GO:0048705	BP	GO:0048705	skeletal system morphogenesis	3/25	230/18870	0.00337206132578002	0.152747022970595	0.111927235110236	GHR/MGP/COL3A1	3	0.130434782608696
GO:0042445	BP	GO:0042445	hormone metabolic process	3/25	241/18870	0.00384469181554157	0.152747022970595	0.111927235110236	HSD17B2/GHR/ADH1C	3	0.12448132780083
GO:0021537	BP	GO:0021537	telencephalon development	3/25	276/18870	0.00561037065652383	0.152747022970595	0.111927235110236	BNIP3/KCNA3/COL3A1	3	0.108695652173913
GO:0061448	BP	GO:0061448	connective tissue development	3/25	285/18870	0.00613121983385613	0.152747022970595	0.111927235110236	GHR/MGP/COL3A1	3	0.105263157894737
GO:2000106	BP	GO:2000106	regulation of leukocyte apoptotic process	2/25	93/18870	0.00669625616543775	0.152747022970595	0.111927235110236	TSC22D3/HCAR2	2	0.21505376344086
GO:0060349	BP	GO:0060349	bone morphogenesis	2/25	100/18870	0.00770441509295871	0.152747022970595	0.111927235110236	GHR/COL3A1	2	0.2
GO:0120162	BP	GO:0120162	positive regulation of cold-induced thermogenesis	2/25	101/18870	0.00785371201685471	0.152747022970595	0.111927235110236	LPIN1/G0S2	2	0.198019801980198
GO:0030198	BP	GO:0030198	extracellular matrix organization	3/25	321/18870	0.00850044910564926	0.152747022970595	0.111927235110236	COL15A1/COL3A1/FAP	3	0.0934579439252336
GO:0043062	BP	GO:0043062	extracellular structure organization	3/25	322/18870	0.00857293260624745	0.152747022970595	0.111927235110236	COL15A1/COL3A1/FAP	3	0.093167701863354
GO:0006641	BP	GO:0006641	triglyceride metabolic process	2/25	106/18870	0.00861975073638539	0.152747022970595	0.111927235110236	LPIN1/CPT1A	2	0.188679245283019
GO:0009062	BP	GO:0009062	fatty acid catabolic process	2/25	106/18870	0.00861975073638539	0.152747022970595	0.111927235110236	LPIN1/CPT1A	2	0.188679245283019
GO:0045229	BP	GO:0045229	external encapsulating structure organization	3/25	323/18870	0.008645782617861	0.152747022970595	0.111927235110236	COL15A1/COL3A1/FAP	3	0.0928792569659443
GO:0001776	BP	GO:0001776	leukocyte homeostasis	2/25	109/18870	0.00909489395323108	0.152747022970595	0.111927235110236	TSC22D3/HCAR2	2	0.18348623853211
GO:0001676	BP	GO:0001676	long-chain fatty acid metabolic process	2/25	110/18870	0.00925584123290002	0.152747022970595	0.111927235110236	CPT1A/CYP2J2	2	0.181818181818182
GO:0016042	BP	GO:0016042	lipid catabolic process	3/25	334/18870	0.00947144363316249	0.152747022970595	0.111927235110236	LPIN1/CPT1A/HCAR2	3	0.0898203592814371
GO:0019216	BP	GO:0019216	regulation of lipid metabolic process	3/25	342/18870	0.0101001247391708	0.152747022970595	0.111927235110236	AQP8/CPT1A/HCAR2	3	0.087719298245614
GO:0046942	BP	GO:0046942	carboxylic acid transport	3/25	351/18870	0.0108360506675186	0.152747022970595	0.111927235110236	CPT1A/SLC6A6/SLC13A2	3	0.0854700854700855
GO:0015849	BP	GO:0015849	organic acid transport	3/25	352/18870	0.0109197042175812	0.152747022970595	0.111927235110236	CPT1A/SLC6A6/SLC13A2	3	0.0852272727272727
GO:0045471	BP	GO:0045471	response to ethanol	2/25	121/18870	0.0111098311234206	0.152747022970595	0.111927235110236	CPT1A/CLDN1	2	0.165289256198347
GO:0071887	BP	GO:0071887	leukocyte apoptotic process	2/25	121/18870	0.0111098311234206	0.152747022970595	0.111927235110236	TSC22D3/HCAR2	2	0.165289256198347
GO:0010038	BP	GO:0010038	response to metal ion	3/25	359/18870	0.0115158836560306	0.152747022970595	0.111927235110236	CLDN1/BNIP3/SLC13A2	3	0.0835654596100279
GO:0021987	BP	GO:0021987	cerebral cortex development	2/25	127/18870	0.0121846508258285	0.152747022970595	0.111927235110236	BNIP3/COL3A1	2	0.15748031496063
GO:0051384	BP	GO:0051384	response to glucocorticoid	2/25	127/18870	0.0121846508258285	0.152747022970595	0.111927235110236	GHR/CLDN1	2	0.15748031496063
GO:0072329	BP	GO:0072329	monocarboxylic acid catabolic process	2/25	131/18870	0.0129256558961386	0.152747022970595	0.111927235110236	LPIN1/CPT1A	2	0.152671755725191
GO:0032025	BP	GO:0032025	response to cobalt ion	1/25	10/18870	0.0131729583202754	0.152747022970595	0.111927235110236	BNIP3	1	1
GO:0033034	BP	GO:0033034	positive regulation of myeloid cell apoptotic process	1/25	10/18870	0.0131729583202754	0.152747022970595	0.111927235110236	HCAR2	1	1
GO:0043653	BP	GO:0043653	mitochondrial fragmentation involved in apoptotic process	1/25	10/18870	0.0131729583202754	0.152747022970595	0.111927235110236	BNIP3	1	1
GO:0048251	BP	GO:0048251	elastic fiber assembly	1/25	10/18870	0.0131729583202754	0.152747022970595	0.111927235110236	COL3A1	1	1
GO:0051081	BP	GO:0051081	nuclear membrane disassembly	1/25	10/18870	0.0131729583202754	0.152747022970595	0.111927235110236	LPIN1	1	1
GO:0060054	BP	GO:0060054	positive regulation of epithelial cell proliferation involved in wound healing	1/25	10/18870	0.0131729583202754	0.152747022970595	0.111927235110236	CLDN1	1	1
GO:0060245	BP	GO:0060245	detection of cell density	1/25	10/18870	0.0131729583202754	0.152747022970595	0.111927235110236	FAP	1	1
GO:0061041	BP	GO:0061041	regulation of wound healing	2/25	133/18870	0.0133034173041653	0.152747022970595	0.111927235110236	CLDN1/FAP	2	0.150375939849624
GO:0006639	BP	GO:0006639	acylglycerol metabolic process	2/25	134/18870	0.0134941013157194	0.152747022970595	0.111927235110236	LPIN1/CPT1A	2	0.149253731343284
GO:0006638	BP	GO:0006638	neutral lipid metabolic process	2/25	135/18870	0.0136859832011415	0.152747022970595	0.111927235110236	LPIN1/CPT1A	2	0.148148148148148
GO:0006703	BP	GO:0006703	estrogen biosynthetic process	1/25	11/18870	0.0144810535504974	0.152747022970595	0.111927235110236	HSD17B2	1	0.909090909090909
GO:0030397	BP	GO:0030397	membrane disassembly	1/25	11/18870	0.0144810535504974	0.152747022970595	0.111927235110236	LPIN1	1	0.909090909090909
GO:0032000	BP	GO:0032000	positive regulation of fatty acid beta-oxidation	1/25	11/18870	0.0144810535504974	0.152747022970595	0.111927235110236	CPT1A	1	0.909090909090909
GO:0042045	BP	GO:0042045	epithelial fluid transport	1/25	11/18870	0.0144810535504974	0.152747022970595	0.111927235110236	AQP8	1	0.909090909090909
GO:0051561	BP	GO:0051561	positive regulation of mitochondrial calcium ion concentration	1/25	11/18870	0.0144810535504974	0.152747022970595	0.111927235110236	BNIP3	1	0.909090909090909
GO:0070673	BP	GO:0070673	response to interleukin-18	1/25	11/18870	0.0144810535504974	0.152747022970595	0.111927235110236	CLDN1	1	0.909090909090909
GO:0071918	BP	GO:0071918	urea transmembrane transport	1/25	11/18870	0.0144810535504974	0.152747022970595	0.111927235110236	AQP8	1	0.909090909090909
GO:0090557	BP	GO:0090557	establishment of endothelial intestinal barrier	1/25	11/18870	0.0144810535504974	0.152747022970595	0.111927235110236	CLDN1	1	0.909090909090909
GO:2001223	BP	GO:2001223	negative regulation of neuron migration	1/25	11/18870	0.0144810535504974	0.152747022970595	0.111927235110236	COL3A1	1	0.909090909090909
GO:0001889	BP	GO:0001889	liver development	2/25	142/18870	0.0150624253638179	0.152747022970595	0.111927235110236	CPT1A/CLDN1	2	0.140845070422535
GO:0006631	BP	GO:0006631	fatty acid metabolic process	3/25	401/18870	0.0154877834627962	0.152747022970595	0.111927235110236	LPIN1/CPT1A/CYP2J2	3	0.0748129675810474
GO:0061008	BP	GO:0061008	hepaticobiliary system development	2/25	145/18870	0.0156699750042197	0.152747022970595	0.111927235110236	CPT1A/CLDN1	2	0.137931034482759
GO:0009437	BP	GO:0009437	carnitine metabolic process	1/25	12/18870	0.0157874840961915	0.152747022970595	0.111927235110236	CPT1A	1	0.833333333333333
GO:0010635	BP	GO:0010635	regulation of mitochondrial fusion	1/25	12/18870	0.0157874840961915	0.152747022970595	0.111927235110236	BNIP3	1	0.833333333333333
GO:0010917	BP	GO:0010917	negative regulation of mitochondrial membrane potential	1/25	12/18870	0.0157874840961915	0.152747022970595	0.111927235110236	BNIP3	1	0.833333333333333
GO:0015840	BP	GO:0015840	urea transport	1/25	12/18870	0.0157874840961915	0.152747022970595	0.111927235110236	AQP8	1	0.833333333333333
GO:0045837	BP	GO:0045837	negative regulation of membrane potential	1/25	12/18870	0.0157874840961915	0.152747022970595	0.111927235110236	BNIP3	1	0.833333333333333
GO:0072488	BP	GO:0072488	ammonium transmembrane transport	1/25	12/18870	0.0157874840961915	0.152747022970595	0.111927235110236	AQP8	1	0.833333333333333
GO:0035264	BP	GO:0035264	multicellular organism growth	2/25	147/18870	0.016080826137147	0.152747022970595	0.111927235110236	GHR/COL3A1	2	0.136054421768707
GO:0030900	BP	GO:0030900	forebrain development	3/25	407/18870	0.0161111298740174	0.152747022970595	0.111927235110236	BNIP3/KCNA3/COL3A1	3	0.0737100737100737
GO:0031960	BP	GO:0031960	response to corticosteroid	2/25	149/18870	0.0164963020653109	0.152747022970595	0.111927235110236	GHR/CLDN1	2	0.134228187919463
GO:0120161	BP	GO:0120161	regulation of cold-induced thermogenesis	2/25	150/18870	0.0167057664182435	0.152747022970595	0.111927235110236	LPIN1/G0S2	2	0.133333333333333
GO:0106106	BP	GO:0106106	cold-induced thermogenesis	2/25	151/18870	0.0169163774902826	0.152747022970595	0.111927235110236	LPIN1/G0S2	2	0.132450331125828
GO:0071285	BP	GO:0071285	cellular response to lithium ion	1/25	13/18870	0.0170922519876746	0.152747022970595	0.111927235110236	SLC13A2	1	0.769230769230769
GO:0042060	BP	GO:0042060	wound healing	3/25	423/18870	0.0178425322018094	0.152747022970595	0.111927235110236	CLDN1/COL3A1/FAP	3	0.0709219858156028
GO:0046718	BP	GO:0046718	viral entry into host cell	2/25	156/18870	0.0179865236613238	0.152747022970595	0.111927235110236	CLDN1/LY6E	2	0.128205128205128
GO:0021819	BP	GO:0021819	layer formation in cerebral cortex	1/25	14/18870	0.0183953592528976	0.152747022970595	0.111927235110236	COL3A1	1	0.714285714285714
GO:0090649	BP	GO:0090649	response to oxygen-glucose deprivation	1/25	14/18870	0.0183953592528976	0.152747022970595	0.111927235110236	BNIP3	1	0.714285714285714
GO:0043434	BP	GO:0043434	response to peptide hormone	3/25	430/18870	0.018631772895835	0.152747022970595	0.111927235110236	LPIN1/GHR/COL3A1	3	0.0697674418604651
GO:0120254	BP	GO:0120254	olefinic compound metabolic process	2/25	162/18870	0.0193078865390601	0.152747022970595	0.111927235110236	ADH1C/CYP2J2	2	0.123456790123457
GO:0044409	BP	GO:0044409	entry into host	2/25	163/18870	0.0195320143404236	0.152747022970595	0.111927235110236	CLDN1/LY6E	2	0.122699386503067
GO:0010226	BP	GO:0010226	response to lithium ion	1/25	15/18870	0.0196968079174437	0.152747022970595	0.111927235110236	SLC13A2	1	0.666666666666667
GO:0045475	BP	GO:0045475	locomotor rhythm	1/25	15/18870	0.0196968079174437	0.152747022970595	0.111927235110236	USP2	1	0.666666666666667
GO:0046321	BP	GO:0046321	positive regulation of fatty acid oxidation	1/25	15/18870	0.0196968079174437	0.152747022970595	0.111927235110236	CPT1A	1	0.666666666666667
GO:1903054	BP	GO:1903054	negative regulation of extracellular matrix organization	1/25	15/18870	0.0196968079174437	0.152747022970595	0.111927235110236	FAP	1	0.666666666666667
GO:1903599	BP	GO:1903599	positive regulation of autophagy of mitochondrion	1/25	15/18870	0.0196968079174437	0.152747022970595	0.111927235110236	BNIP3	1	0.666666666666667
GO:0015711	BP	GO:0015711	organic anion transport	3/25	443/18870	0.0201489941489302	0.152747022970595	0.111927235110236	CPT1A/SLC6A6/SLC13A2	3	0.0677200902934537
GO:1990845	BP	GO:1990845	adaptive thermogenesis	2/25	168/18870	0.0206691855817104	0.152747022970595	0.111927235110236	LPIN1/G0S2	2	0.119047619047619
GO:0006577	BP	GO:0006577	amino-acid betaine metabolic process	1/25	16/18870	0.0209966000045322	0.152747022970595	0.111927235110236	CPT1A	1	0.625
GO:0010715	BP	GO:0010715	regulation of extracellular matrix disassembly	1/25	16/18870	0.0209966000045322	0.152747022970595	0.111927235110236	FAP	1	0.625
GO:0031645	BP	GO:0031645	negative regulation of nervous system process	1/25	16/18870	0.0209966000045322	0.152747022970595	0.111927235110236	LPIN1	1	0.625
GO:0051004	BP	GO:0051004	regulation of lipoprotein lipase activity	1/25	16/18870	0.0209966000045322	0.152747022970595	0.111927235110236	ANGPTL4	1	0.625
GO:1903034	BP	GO:1903034	regulation of response to wounding	2/25	173/18870	0.021833630316513	0.152747022970595	0.111927235110236	CLDN1/FAP	2	0.115606936416185
GO:0032905	BP	GO:0032905	transforming growth factor beta1 production	1/25	17/18870	0.0222947375350236	0.152747022970595	0.111927235110236	COL3A1	1	0.588235294117647
GO:0060192	BP	GO:0060192	negative regulation of lipase activity	1/25	17/18870	0.0222947375350236	0.152747022970595	0.111927235110236	ANGPTL4	1	0.588235294117647
GO:0035725	BP	GO:0035725	sodium ion transmembrane transport	2/25	180/18870	0.0235089508169907	0.152747022970595	0.111927235110236	SLC6A6/SLC13A2	2	0.111111111111111
GO:0019373	BP	GO:0019373	epoxygenase P450 pathway	1/25	18/18870	0.023591222527419	0.152747022970595	0.111927235110236	CYP2J2	1	0.555555555555556
GO:0032328	BP	GO:0032328	alanine transport	1/25	18/18870	0.023591222527419	0.152747022970595	0.111927235110236	SLC6A6	1	0.555555555555556
GO:0051917	BP	GO:0051917	regulation of fibrinolysis	1/25	18/18870	0.023591222527419	0.152747022970595	0.111927235110236	FAP	1	0.555555555555556
GO:0001659	BP	GO:0001659	temperature homeostasis	2/25	183/18870	0.0242428263873992	0.152747022970595	0.111927235110236	LPIN1/G0S2	2	0.109289617486339
GO:0006694	BP	GO:0006694	steroid biosynthetic process	2/25	184/18870	0.0244895471847821	0.152747022970595	0.111927235110236	AQP8/HSD17B2	2	0.108695652173913
GO:0001502	BP	GO:0001502	cartilage condensation	1/25	19/18870	0.0248860569978636	0.152747022970595	0.111927235110236	MGP	1	0.526315789473684
GO:0010663	BP	GO:0010663	positive regulation of striated muscle cell apoptotic process	1/25	19/18870	0.0248860569978636	0.152747022970595	0.111927235110236	BNIP3	1	0.526315789473684
GO:0010666	BP	GO:0010666	positive regulation of cardiac muscle cell apoptotic process	1/25	19/18870	0.0248860569978636	0.152747022970595	0.111927235110236	BNIP3	1	0.526315789473684
GO:0044000	BP	GO:0044000	movement in host	2/25	188/18870	0.0254868294358719	0.152747022970595	0.111927235110236	CLDN1/LY6E	2	0.106382978723404
GO:0006839	BP	GO:0006839	mitochondrial transport	2/25	190/18870	0.0259916687275073	0.152747022970595	0.111927235110236	CPT1A/BNIP3	2	0.105263157894737
GO:0015812	BP	GO:0015812	gamma-aminobutyric acid transport	1/25	20/18870	0.0261792429601494	0.152747022970595	0.111927235110236	SLC6A6	1	0.5
GO:0031998	BP	GO:0031998	regulation of fatty acid beta-oxidation	1/25	20/18870	0.0261792429601494	0.152747022970595	0.111927235110236	CPT1A	1	0.5
GO:0035795	BP	GO:0035795	negative regulation of mitochondrial membrane permeability	1/25	20/18870	0.0261792429601494	0.152747022970595	0.111927235110236	BNIP3	1	0.5
GO:0055093	BP	GO:0055093	response to hyperoxia	1/25	20/18870	0.0261792429601494	0.152747022970595	0.111927235110236	BNIP3	1	0.5
GO:1902001	BP	GO:1902001	fatty acid transmembrane transport	1/25	20/18870	0.0261792429601494	0.152747022970595	0.111927235110236	CPT1A	1	0.5
GO:0021543	BP	GO:0021543	pallium development	2/25	191/18870	0.0262456276351801	0.152747022970595	0.111927235110236	BNIP3/COL3A1	2	0.104712041884817
GO:0031667	BP	GO:0031667	response to nutrient levels	3/25	495/18870	0.0268906185152697	0.152747022970595	0.111927235110236	CPT1A/GHR/BNIP3	3	0.0606060606060606
GO:0022411	BP	GO:0022411	cellular component disassembly	3/25	497/18870	0.0271714581661104	0.152747022970595	0.111927235110236	LPIN1/BNIP3/FAP	3	0.0603621730382294
GO:0001780	BP	GO:0001780	neutrophil homeostasis	1/25	21/18870	0.0274707824257194	0.152747022970595	0.111927235110236	HCAR2	1	0.476190476190476
GO:0006067	BP	GO:0006067	ethanol metabolic process	1/25	21/18870	0.0274707824257194	0.152747022970595	0.111927235110236	ADH1C	1	0.476190476190476
GO:0010288	BP	GO:0010288	response to lead ion	1/25	21/18870	0.0274707824257194	0.152747022970595	0.111927235110236	CLDN1	1	0.476190476190476
GO:0021554	BP	GO:0021554	optic nerve development	1/25	21/18870	0.0274707824257194	0.152747022970595	0.111927235110236	KCNA3	1	0.476190476190476
GO:0043651	BP	GO:0043651	linoleic acid metabolic process	1/25	21/18870	0.0274707824257194	0.152747022970595	0.111927235110236	CYP2J2	1	0.476190476190476
GO:0090141	BP	GO:0090141	positive regulation of mitochondrial fission	1/25	21/18870	0.0274707824257194	0.152747022970595	0.111927235110236	BNIP3	1	0.476190476190476
GO:1902075	BP	GO:1902075	cellular response to salt	2/25	199/18870	0.028313856167849	0.153406668219246	0.112410598172895	CLDN1/SLC13A2	2	0.100502512562814
GO:2000810	BP	GO:2000810	regulation of bicellular tight junction assembly	1/25	22/18870	0.0287606774036682	0.153406668219246	0.112410598172895	CLDN1	1	0.454545454545455
GO:0016338	BP	GO:0016338	calcium-independent cell-cell adhesion via plasma membrane cell-adhesion molecules	1/25	23/18870	0.0300489299007453	0.153406668219246	0.112410598172895	CLDN1	1	0.434782608695652
GO:0046597	BP	GO:0046597	negative regulation of viral entry into host cell	1/25	23/18870	0.0300489299007453	0.153406668219246	0.112410598172895	LY6E	1	0.434782608695652
GO:0098743	BP	GO:0098743	cell aggregation	1/25	23/18870	0.0300489299007453	0.153406668219246	0.112410598172895	MGP	1	0.434782608695652
GO:1905709	BP	GO:1905709	negative regulation of membrane permeability	1/25	23/18870	0.0300489299007453	0.153406668219246	0.112410598172895	BNIP3	1	0.434782608695652
GO:0032869	BP	GO:0032869	cellular response to insulin stimulus	2/25	206/18870	0.0301760588950629	0.153406668219246	0.112410598172895	LPIN1/GHR	2	0.0970873786407767
GO:0006925	BP	GO:0006925	inflammatory cell apoptotic process	1/25	24/18870	0.0313355419213576	0.153406668219246	0.112410598172895	HCAR2	1	0.416666666666667
GO:0051701	BP	GO:0051701	biological process involved in interaction with host	2/25	211/18870	0.0315356323601474	0.153406668219246	0.112410598172895	CLDN1/LY6E	2	0.0947867298578199
GO:0098739	BP	GO:0098739	import across plasma membrane	2/25	212/18870	0.0318104530410988	0.153406668219246	0.112410598172895	AQP8/SLC6A6	2	0.0943396226415094
GO:0043153	BP	GO:0043153	entrainment of circadian clock by photoperiod	1/25	25/18870	0.0326205154675726	0.153406668219246	0.112410598172895	USP2	1	0.4
GO:0045540	BP	GO:0045540	regulation of cholesterol biosynthetic process	1/25	25/18870	0.0326205154675726	0.153406668219246	0.112410598172895	AQP8	1	0.4
GO:0060396	BP	GO:0060396	growth hormone receptor signaling pathway	1/25	25/18870	0.0326205154675726	0.153406668219246	0.112410598172895	GHR	1	0.4
GO:0070233	BP	GO:0070233	negative regulation of T cell apoptotic process	1/25	25/18870	0.0326205154675726	0.153406668219246	0.112410598172895	TSC22D3	1	0.4
GO:0090200	BP	GO:0090200	positive regulation of release of cytochrome c from mitochondria	1/25	25/18870	0.0326205154675726	0.153406668219246	0.112410598172895	BNIP3	1	0.4
GO:0106118	BP	GO:0106118	regulation of sterol biosynthetic process	1/25	25/18870	0.0326205154675726	0.153406668219246	0.112410598172895	AQP8	1	0.4
GO:0060348	BP	GO:0060348	bone development	2/25	215/18870	0.0326406763765588	0.153406668219246	0.112410598172895	GHR/COL3A1	2	0.0930232558139535
GO:0071805	BP	GO:0071805	potassium ion transmembrane transport	2/25	217/18870	0.0331989316638315	0.153406668219246	0.112410598172895	DPP10/KCNA3	2	0.0921658986175115
GO:0022038	BP	GO:0022038	corpus callosum development	1/25	26/18870	0.0339038525391201	0.153406668219246	0.112410598172895	KCNA3	1	0.384615384615385
GO:0051560	BP	GO:0051560	mitochondrial calcium ion homeostasis	1/25	26/18870	0.0339038525391201	0.153406668219246	0.112410598172895	BNIP3	1	0.384615384615385
GO:0071378	BP	GO:0071378	cellular response to growth hormone stimulus	1/25	26/18870	0.0339038525391201	0.153406668219246	0.112410598172895	GHR	1	0.384615384615385
GO:0044242	BP	GO:0044242	cellular lipid catabolic process	2/25	223/18870	0.0348963630855019	0.153406668219246	0.112410598172895	LPIN1/CPT1A	2	0.0896860986547085
GO:0007596	BP	GO:0007596	blood coagulation	2/25	224/18870	0.0351825446295024	0.153406668219246	0.112410598172895	COL3A1/FAP	2	0.0892857142857143
GO:0015740	BP	GO:0015740	C4-dicarboxylate transport	1/25	27/18870	0.0351855551333954	0.153406668219246	0.112410598172895	SLC13A2	1	0.37037037037037
GO:0021801	BP	GO:0021801	cerebral cortex radial glia-guided migration	1/25	27/18870	0.0351855551333954	0.153406668219246	0.112410598172895	COL3A1	1	0.37037037037037
GO:0022030	BP	GO:0022030	telencephalon glial cell migration	1/25	27/18870	0.0351855551333954	0.153406668219246	0.112410598172895	COL3A1	1	0.37037037037037
GO:0036296	BP	GO:0036296	response to increased oxygen levels	1/25	27/18870	0.0351855551333954	0.153406668219246	0.112410598172895	BNIP3	1	0.37037037037037
GO:0042730	BP	GO:0042730	fibrinolysis	1/25	27/18870	0.0351855551333954	0.153406668219246	0.112410598172895	FAP	1	0.37037037037037
GO:0048745	BP	GO:0048745	smooth muscle tissue development	1/25	27/18870	0.0351855551333954	0.153406668219246	0.112410598172895	COL3A1	1	0.37037037037037
GO:0050995	BP	GO:0050995	negative regulation of lipid catabolic process	1/25	27/18870	0.0351855551333954	0.153406668219246	0.112410598172895	HCAR2	1	0.37037037037037
GO:0050996	BP	GO:0050996	positive regulation of lipid catabolic process	1/25	27/18870	0.0351855551333954	0.153406668219246	0.112410598172895	CPT1A	1	0.37037037037037
GO:0009648	BP	GO:0009648	photoperiodism	1/25	28/18870	0.0364656252454615	0.153406668219246	0.112410598172895	USP2	1	0.357142857142857
GO:0018149	BP	GO:0018149	peptide cross-linking	1/25	28/18870	0.0364656252454615	0.153406668219246	0.112410598172895	COL3A1	1	0.357142857142857
GO:0032104	BP	GO:0032104	regulation of response to extracellular stimulus	1/25	28/18870	0.0364656252454615	0.153406668219246	0.112410598172895	GHR	1	0.357142857142857
GO:0032107	BP	GO:0032107	regulation of response to nutrient levels	1/25	28/18870	0.0364656252454615	0.153406668219246	0.112410598172895	GHR	1	0.357142857142857
GO:1903901	BP	GO:1903901	negative regulation of viral life cycle	1/25	28/18870	0.0364656252454615	0.153406668219246	0.112410598172895	LY6E	1	0.357142857142857
GO:2000108	BP	GO:2000108	positive regulation of leukocyte apoptotic process	1/25	28/18870	0.0364656252454615	0.153406668219246	0.112410598172895	HCAR2	1	0.357142857142857
GO:0050817	BP	GO:0050817	coagulation	2/25	229/18870	0.0366273285360681	0.153406668219246	0.112410598172895	COL3A1/FAP	2	0.0873362445414847
GO:0007599	BP	GO:0007599	hemostasis	2/25	231/18870	0.0372116666139728	0.154848548167822	0.113467153206613	COL3A1/FAP	2	0.0865800865800866
GO:0006833	BP	GO:0006833	water transport	1/25	29/18870	0.0377440648680525	0.156057191281371	0.114352801118459	AQP8	1	0.344827586206897
GO:0008209	BP	GO:0008209	androgen metabolic process	1/25	30/18870	0.0390208759915759	0.15730290634104	0.1152656139488	HSD17B2	1	0.333333333333333
GO:0009649	BP	GO:0009649	entrainment of circadian clock	1/25	30/18870	0.0390208759915759	0.15730290634104	0.1152656139488	USP2	1	0.333333333333333
GO:0090140	BP	GO:0090140	regulation of mitochondrial fission	1/25	30/18870	0.0390208759915759	0.15730290634104	0.1152656139488	BNIP3	1	0.333333333333333
GO:1900117	BP	GO:1900117	regulation of execution phase of apoptosis	1/25	30/18870	0.0390208759915759	0.15730290634104	0.1152656139488	FAP	1	0.333333333333333
GO:0006813	BP	GO:0006813	potassium ion transport	2/25	241/18870	0.0401875024388465	0.15945373674634	0.116841661034854	DPP10/KCNA3	2	0.0829875518672199
GO:0008053	BP	GO:0008053	mitochondrial fusion	1/25	31/18870	0.0402960606041139	0.15945373674634	0.116841661034854	BNIP3	1	0.32258064516129
GO:0040018	BP	GO:0040018	positive regulation of multicellular organism growth	1/25	31/18870	0.0402960606041139	0.15945373674634	0.116841661034854	GHR	1	0.32258064516129
GO:0006654	BP	GO:0006654	phosphatidic acid biosynthetic process	1/25	32/18870	0.0415696206914269	0.161022867792138	0.117991460854623	LPIN1	1	0.3125
GO:0006814	BP	GO:0006814	sodium ion transport	2/25	248/18870	0.0423232714594518	0.161022867792138	0.117991460854623	SLC6A6/SLC13A2	2	0.0806451612903226
GO:0033032	BP	GO:0033032	regulation of myeloid cell apoptotic process	1/25	33/18870	0.0428415582369579	0.161022867792138	0.117991460854623	HCAR2	1	0.303030303030303
GO:0042573	BP	GO:0042573	retinoic acid metabolic process	1/25	33/18870	0.0428415582369579	0.161022867792138	0.117991460854623	ADH1C	1	0.303030303030303
GO:0061436	BP	GO:0061436	establishment of skin barrier	1/25	33/18870	0.0428415582369579	0.161022867792138	0.117991460854623	CLDN1	1	0.303030303030303
GO:1903715	BP	GO:1903715	regulation of aerobic respiration	1/25	33/18870	0.0428415582369579	0.161022867792138	0.117991460854623	BNIP3	1	0.303030303030303
GO:0046883	BP	GO:0046883	regulation of hormone secretion	2/25	251/18870	0.0432516173645836	0.161022867792138	0.117991460854623	CPT1A/HCAR2	2	0.0796812749003984
GO:0016054	BP	GO:0016054	organic acid catabolic process	2/25	252/18870	0.0435627822427782	0.161022867792138	0.117991460854623	LPIN1/CPT1A	2	0.0793650793650794
GO:0046395	BP	GO:0046395	carboxylic acid catabolic process	2/25	252/18870	0.0435627822427782	0.161022867792138	0.117991460854623	LPIN1/CPT1A	2	0.0793650793650794
GO:0010661	BP	GO:0010661	positive regulation of muscle cell apoptotic process	1/25	34/18870	0.0441118752218324	0.161022867792138	0.117991460854623	BNIP3	1	0.294117647058824
GO:0035025	BP	GO:0035025	positive regulation of Rho protein signal transduction	1/25	34/18870	0.0441118752218324	0.161022867792138	0.117991460854623	COL3A1	1	0.294117647058824
GO:0046320	BP	GO:0046320	regulation of fatty acid oxidation	1/25	34/18870	0.0441118752218324	0.161022867792138	0.117991460854623	CPT1A	1	0.294117647058824
GO:0060351	BP	GO:0060351	cartilage development involved in endochondral bone morphogenesis	1/25	34/18870	0.0441118752218324	0.161022867792138	0.117991460854623	GHR	1	0.294117647058824
GO:0097305	BP	GO:0097305	response to alcohol	2/25	254/18870	0.0441876706964472	0.161022867792138	0.117991460854623	CPT1A/CLDN1	2	0.078740157480315
GO:0051259	BP	GO:0051259	protein complex oligomerization	2/25	255/18870	0.0445013890666542	0.161255033415685	0.11816158303328	CLDN1/KCNA3	2	0.0784313725490196
GO:0070633	BP	GO:0070633	transepithelial transport	1/25	35/18870	0.0453805736248611	0.161832399118051	0.118584654759698	AQP8	1	0.285714285714286
GO:0009636	BP	GO:0009636	response to toxic substance	2/25	258/18870	0.0454476096221252	0.161832399118051	0.118584654759698	AQP8/CLDN1	2	0.0775193798449612
GO:0021799	BP	GO:0021799	cerebral cortex radially oriented cell migration	1/25	36/18870	0.0466476554225451	0.161832399118051	0.118584654759698	COL3A1	1	0.277777777777778
GO:0032094	BP	GO:0032094	response to food	1/25	36/18870	0.0466476554225451	0.161832399118051	0.118584654759698	GHR	1	0.277777777777778
GO:0046473	BP	GO:0046473	phosphatidic acid metabolic process	1/25	36/18870	0.0466476554225451	0.161832399118051	0.118584654759698	LPIN1	1	0.277777777777778
GO:0071711	BP	GO:0071711	basement membrane organization	1/25	36/18870	0.0466476554225451	0.161832399118051	0.118584654759698	COL3A1	1	0.277777777777778
GO:2000352	BP	GO:2000352	negative regulation of endothelial cell apoptotic process	1/25	36/18870	0.0466476554225451	0.161832399118051	0.118584654759698	ANGPTL4	1	0.277777777777778
GO:0042755	BP	GO:0042755	eating behavior	1/25	37/18870	0.0479131225890757	0.161832399118051	0.118584654759698	CPT1A	1	0.27027027027027
GO:0043243	BP	GO:0043243	positive regulation of protein-containing complex disassembly	1/25	37/18870	0.0479131225890757	0.161832399118051	0.118584654759698	BNIP3	1	0.27027027027027
GO:0097345	BP	GO:0097345	mitochondrial outer membrane permeabilization	1/25	37/18870	0.0479131225890757	0.161832399118051	0.118584654759698	BNIP3	1	0.27027027027027
GO:0050708	BP	GO:0050708	regulation of protein secretion	2/25	266/18870	0.0480075574852548	0.161832399118051	0.118584654759698	CPT1A/HCAR2	2	0.075187969924812
GO:0032868	BP	GO:0032868	response to insulin	2/25	269/18870	0.0489811008021176	0.161832399118051	0.118584654759698	LPIN1/GHR	2	0.0743494423791821
GO:0035633	BP	GO:0035633	maintenance of blood-brain barrier	1/25	38/18870	0.0491769770963381	0.161832399118051	0.118584654759698	CLDN1	1	0.263157894736842
GO:0035909	BP	GO:0035909	aorta morphogenesis	1/25	38/18870	0.0491769770963381	0.161832399118051	0.118584654759698	COL3A1	1	0.263157894736842
GO:0042044	BP	GO:0042044	fluid transport	1/25	38/18870	0.0491769770963381	0.161832399118051	0.118584654759698	AQP8	1	0.263157894736842
GO:0045740	BP	GO:0045740	positive regulation of DNA replication	1/25	38/18870	0.0491769770963381	0.161832399118051	0.118584654759698	LPIN1	1	0.263157894736842
GO:0060416	BP	GO:0060416	response to growth hormone	1/25	38/18870	0.0491769770963381	0.161832399118051	0.118584654759698	GHR	1	0.263157894736842
GO:1990776	BP	GO:1990776	response to angiotensin	1/25	38/18870	0.0491769770963381	0.161832399118051	0.118584654759698	COL3A1	1	0.263157894736842
GO:0045177	CC	GO:0045177	apical part of cell	5/25	469/19886	0.000256849932850533	0.0167106502796928	0.0117267721261002	AQP8/SLC6A6/CLDN1/SLC13A2/FAP	5	0.106609808102345
GO:0045178	CC	GO:0045178	basal part of cell	4/25	301/19886	0.000506383341808872	0.0167106502796928	0.0117267721261002	AQP8/SLC6A6/CLDN1/FAP	4	0.132890365448505
GO:0016324	CC	GO:0016324	apical plasma membrane	4/25	403/19886	0.00150013563515353	0.0300219050075566	0.0210680035140748	AQP8/SLC6A6/CLDN1/SLC13A2	4	0.0992555831265509
GO:0062023	CC	GO:0062023	collagen-containing extracellular matrix	4/25	429/19886	0.00188612693177319	0.0300219050075566	0.0210680035140748	COL15A1/MGP/ANGPTL4/COL3A1	4	0.0932400932400932
GO:0005741	CC	GO:0005741	mitochondrial outer membrane	3/25	217/19886	0.00246876755609121	0.0300219050075566	0.0210680035140748	LPIN1/CPT1A/BNIP3	3	0.138248847926267
GO:0031968	CC	GO:0031968	organelle outer membrane	3/25	246/19886	0.00351725939351938	0.0300219050075566	0.0210680035140748	LPIN1/CPT1A/BNIP3	3	0.121951219512195
GO:0019867	CC	GO:0019867	outer membrane	3/25	248/19886	0.00359814840715028	0.0300219050075566	0.0210680035140748	LPIN1/CPT1A/BNIP3	3	0.120967741935484
GO:0016323	CC	GO:0016323	basolateral plasma membrane	3/25	249/19886	0.00363901878879474	0.0300219050075566	0.0210680035140748	AQP8/SLC6A6/CLDN1	3	0.120481927710843
GO:0008076	CC	GO:0008076	voltage-gated potassium channel complex	2/25	79/19886	0.0044058620725078	0.0311920459614222	0.0218891550606471	DPP10/KCNA3	2	0.253164556962025
GO:0009925	CC	GO:0009925	basal plasma membrane	3/25	282/19886	0.00515117542746753	0.0311920459614222	0.0218891550606471	AQP8/SLC6A6/CLDN1	3	0.106382978723404
GO:0005581	CC	GO:0005581	collagen trimer	2/25	86/19886	0.00519867432690369	0.0311920459614222	0.0218891550606471	COL15A1/COL3A1	2	0.232558139534884
GO:0034705	CC	GO:0034705	potassium channel complex	2/25	90/19886	0.00567903448164334	0.0312346896490383	0.0219190804554655	DPP10/KCNA3	2	0.222222222222222
GO:0031253	CC	GO:0031253	cell projection membrane	3/25	352/19886	0.00947578148675452	0.0481078137019845	0.0337598692645505	AQP8/SLC6A6/FAP	3	0.0852272727272727
GO:0005583	CC	GO:0005583	fibrillar collagen trimer	1/25	12/19886	0.0149862319472877	0.0659394205680657	0.046273277591625	COL3A1	1	0.833333333333333
GO:0098643	CC	GO:0098643	banded collagen fibril	1/25	12/19886	0.0149862319472877	0.0659394205680657	0.046273277591625	COL3A1	1	0.833333333333333
GO:0044305	CC	GO:0044305	calyx of Held	1/25	19/19886	0.0236283819114491	0.0942713056905404	0.0661553022389757	KCNA3	1	0.526315789473684
GO:0034703	CC	GO:0034703	cation channel complex	2/25	193/19886	0.0242820029808968	0.0942713056905404	0.0661553022389757	DPP10/KCNA3	2	0.103626943005181
GO:0098644	CC	GO:0098644	complex of collagen trimers	1/25	21/19886	0.026084167494649	0.0948657445234098	0.0665724522971297	COL3A1	1	0.476190476190476
GO:0031258	CC	GO:0031258	lamellipodium membrane	1/25	22/19886	0.027309835544618	0.0948657445234098	0.0665724522971297	FAP	1	0.454545454545455
GO:0005790	CC	GO:0005790	smooth endoplasmic reticulum	1/25	30/19886	0.0370620123670459	0.122304640811251	0.0858278181131588	AQP8	1	0.333333333333333
GO:0031528	CC	GO:0031528	microvillus membrane	1/25	33/19886	0.0406948228756097	0.127898014751916	0.0897529928083621	SLC6A6	1	0.303030303030303
GO:0045211	CC	GO:0045211	postsynaptic membrane	2/25	275/19886	0.0463908550736972	0.139172565221092	0.0976649580498889	SLC6A6/KCNA3	2	0.0727272727272727
GO:0005343	MF	GO:0005343	organic acid:sodium symporter activity	2/25	37/18496	0.00113474737830611	0.0698190958321664	0.040568569367743	SLC6A6/SLC13A2	2	0.540540540540541
GO:0005201	MF	GO:0005201	extracellular matrix structural constituent	3/25	166/18496	0.00141221484477935	0.0698190958321664	0.040568569367743	COL15A1/MGP/COL3A1	3	0.180722891566265
GO:0030020	MF	GO:0030020	extracellular matrix structural constituent conferring tensile strength	2/25	45/18496	0.00167565829997199	0.0698190958321664	0.040568569367743	COL15A1/COL3A1	2	0.444444444444444
GO:0015370	MF	GO:0015370	solute:sodium symporter activity	2/25	80/18496	0.00519610811576761	0.0878583005221698	0.0510502967244608	SLC6A6/SLC13A2	2	0.25
GO:0015294	MF	GO:0015294	solute:monoatomic cation symporter activity	2/25	117/18496	0.0108233003279811	0.0878583005221698	0.0510502967244608	SLC6A6/SLC13A2	2	0.170940170940171
GO:0016616	MF	GO:0016616	oxidoreductase activity, acting on the CH-OH group of donors, NAD or NADP as acceptor	2/25	125/18496	0.0122797082683934	0.0878583005221698	0.0510502967244608	HSD17B2/ADH1C	2	0.16
GO:0008239	MF	GO:0008239	dipeptidyl-peptidase activity	1/25	10/18496	0.0134377691050198	0.0878583005221698	0.0510502967244608	FAP	1	1
GO:0018455	MF	GO:0018455	alcohol dehydrogenase [NAD(P)+] activity	1/25	10/18496	0.0134377691050198	0.0878583005221698	0.0510502967244608	ADH1C	1	1
GO:0016614	MF	GO:0016614	oxidoreductase activity, acting on CH-OH group of donors	2/25	135/18496	0.0142142097030472	0.0878583005221698	0.0510502967244608	HSD17B2/ADH1C	2	0.148148148148148
GO:0019838	MF	GO:0019838	growth factor binding	2/25	135/18496	0.0142142097030472	0.0878583005221698	0.0510502967244608	GHR/COL3A1	2	0.148148148148148
GO:0030283	MF	GO:0030283	testosterone dehydrogenase [NAD(P)] activity	1/25	11/18496	0.0147719709752115	0.0878583005221698	0.0510502967244608	HSD17B2	1	0.909090909090909
GO:0048407	MF	GO:0048407	platelet-derived growth factor binding	1/25	11/18496	0.0147719709752115	0.0878583005221698	0.0510502967244608	COL3A1	1	0.909090909090909
GO:0002020	MF	GO:0002020	protease binding	2/25	142/18496	0.0156420085563652	0.0878583005221698	0.0510502967244608	COL3A1/FAP	2	0.140845070422535
GO:0008519	MF	GO:0008519	ammonium transmembrane transporter activity	1/25	12/18496	0.016104440584388	0.0878583005221698	0.0510502967244608	AQP8	1	0.833333333333333
GO:0015293	MF	GO:0015293	symporter activity	2/25	149/18496	0.0171291240969873	0.0878583005221698	0.0510502967244608	SLC6A6/SLC13A2	2	0.134228187919463
GO:0005178	MF	GO:0005178	integrin binding	2/25	154/18496	0.0182270276727917	0.0878583005221698	0.0510502967244608	COL3A1/FAP	2	0.12987012987013
GO:0008195	MF	GO:0008195	phosphatidate phosphatase activity	1/25	14/18496	0.0187641916390693	0.0878583005221698	0.0510502967244608	LPIN1	1	0.714285714285714
GO:0015081	MF	GO:0015081	sodium ion transmembrane transporter activity	2/25	157/18496	0.0188998416287587	0.0878583005221698	0.0510502967244608	SLC6A6/SLC13A2	2	0.127388535031847
GO:0015556	MF	GO:0015556	C4-dicarboxylate transmembrane transporter activity	1/25	15/18496	0.0200914773878541	0.0878583005221698	0.0510502967244608	SLC13A2	1	0.666666666666667
GO:0140161	MF	GO:0140161	monocarboxylate:sodium symporter activity	1/25	15/18496	0.0200914773878541	0.0878583005221698	0.0510502967244608	SLC6A6	1	0.666666666666667
GO:0046943	MF	GO:0046943	carboxylic acid transmembrane transporter activity	2/25	164/18496	0.0205102078074154	0.0878583005221698	0.0510502967244608	SLC6A6/SLC13A2	2	0.121951219512195
GO:0005342	MF	GO:0005342	organic acid transmembrane transporter activity	2/25	165/18496	0.020744837012034	0.0878583005221698	0.0510502967244608	SLC6A6/SLC13A2	2	0.121212121212121
GO:0046873	MF	GO:0046873	metal ion transmembrane transporter activity	3/25	441/18496	0.0209818899340984	0.0878583005221698	0.0510502967244608	SLC6A6/SLC13A2/KCNA3	3	0.0680272108843537
GO:0008392	MF	GO:0008392	arachidonic acid epoxygenase activity	1/25	16/18496	0.0214170394821832	0.0878583005221698	0.0510502967244608	CYP2J2	1	0.625
GO:0015250	MF	GO:0015250	water channel activity	1/25	16/18496	0.0214170394821832	0.0878583005221698	0.0510502967244608	AQP8	1	0.625
GO:0015378	MF	GO:0015378	sodium:chloride symporter activity	1/25	16/18496	0.0214170394821832	0.0878583005221698	0.0510502967244608	SLC6A6	1	0.625
GO:0022858	MF	GO:0022858	alanine transmembrane transporter activity	1/25	16/18496	0.0214170394821832	0.0878583005221698	0.0510502967244608	SLC6A6	1	0.625
GO:0030548	MF	GO:0030548	acetylcholine receptor regulator activity	1/25	16/18496	0.0214170394821832	0.0878583005221698	0.0510502967244608	LY6E	1	0.625
GO:0099602	MF	GO:0099602	neurotransmitter receptor regulator activity	1/25	16/18496	0.0214170394821832	0.0878583005221698	0.0510502967244608	LY6E	1	0.625
GO:0070064	MF	GO:0070064	proline-rich region binding	1/25	17/18496	0.0227408800672996	0.0878583005221698	0.0510502967244608	GHR	1	0.588235294117647
GO:0008391	MF	GO:0008391	arachidonic acid monooxygenase activity	1/25	18/18496	0.0240630012858888	0.0878583005221698	0.0510502967244608	CYP2J2	1	0.555555555555556
GO:0015373	MF	GO:0015373	monoatomic anion:sodium symporter activity	1/25	18/18496	0.0240630012858888	0.0878583005221698	0.0510502967244608	SLC6A6	1	0.555555555555556
GO:0004303	MF	GO:0004303	estradiol 17-beta-dehydrogenase [NAD(P)] activity	1/25	19/18496	0.025383405278088	0.0878583005221698	0.0510502967244608	HSD17B2	1	0.526315789473684
GO:0005372	MF	GO:0005372	water transmembrane transporter activity	1/25	19/18496	0.025383405278088	0.0878583005221698	0.0510502967244608	AQP8	1	0.526315789473684
GO:0015355	MF	GO:0015355	secondary active monocarboxylate transmembrane transporter activity	1/25	19/18496	0.025383405278088	0.0878583005221698	0.0510502967244608	SLC6A6	1	0.526315789473684
GO:0042577	MF	GO:0042577	lipid phosphatase activity	1/25	19/18496	0.025383405278088	0.0878583005221698	0.0510502967244608	LPIN1	1	0.526315789473684
GO:0004745	MF	GO:0004745	NAD-retinol dehydrogenase activity	1/25	20/18496	0.0267020941814837	0.0878583005221698	0.0510502967244608	ADH1C	1	0.5
GO:0019902	MF	GO:0019902	phosphatase binding	2/25	189/18496	0.0267089233587396	0.0878583005221698	0.0510502967244608	MAST2/GHR	2	0.105820105820106
GO:0008236	MF	GO:0008236	serine-type peptidase activity	2/25	192/18496	0.0274981924611364	0.0881352322472321	0.0512112086320759	DPP10/FAP	2	0.104166666666667
GO:0017171	MF	GO:0017171	serine hydrolase activity	2/25	196/18496	0.0285652271923843	0.0892663349762011	0.0518684388493295	DPP10/FAP	2	0.102040816326531
GO:0015377	MF	GO:0015377	chloride:monoatomic cation symporter activity	1/25	22/18496	0.029334335259494	0.089433948961872	0.051965831396793	SLC6A6	1	0.454545454545455
GO:0005283	MF	GO:0005283	amino acid:sodium symporter activity	1/25	23/18496	0.0306478916965681	0.0912139633826432	0.0530001134602306	SLC6A6	1	0.434782608695652
GO:0015296	MF	GO:0015296	monoatomic anion:monoatomic cation symporter activity	1/25	25/18496	0.0332698870039781	0.0967147878022621	0.0561963819651039	SLC6A6	1	0.4
GO:0015271	MF	GO:0015271	outward rectifier potassium channel activity	1/25	27/18496	0.0358850730423504	0.0996807584509735	0.0579197670157235	KCNA3	1	0.37037037037037
GO:0016866	MF	GO:0016866	intramolecular transferase activity	1/25	27/18496	0.0358850730423504	0.0996807584509735	0.0579197670157235	CYP2J2	1	0.37037037037037
GO:0005251	MF	GO:0005251	delayed rectifier potassium channel activity	1/25	28/18496	0.0371901178836489	0.101060102944698	0.0587212387636562	KCNA3	1	0.357142857142857
GO:0005416	MF	GO:0005416	amino acid:monoatomic cation symporter activity	1/25	29/18496	0.0384934667602413	0.102376241383621	0.0594859844671143	SLC6A6	1	0.344827586206897
GO:0005310	MF	GO:0005310	dicarboxylic acid transmembrane transporter activity	1/25	31/18496	0.0410950850658492	0.104434482404986	0.0606819308290022	SLC13A2	1	0.32258064516129
GO:0008514	MF	GO:0008514	organic anion transmembrane transporter activity	2/25	242/18496	0.0419806516067182	0.104434482404986	0.0606819308290022	SLC6A6/SLC13A2	2	0.0826446280991736
GO:0033764	MF	GO:0033764	steroid dehydrogenase activity, acting on the CH-OH group of donors, NAD or NADP as acceptor	1/25	32/18496	0.0423933587118476	0.104434482404986	0.0606819308290022	HSD17B2	1	0.3125
GO:0022853	MF	GO:0022853	active monoatomic ion transmembrane transporter activity	2/25	244/18496	0.0426092688212342	0.104434482404986	0.0606819308290022	SLC6A6/SLC13A2	2	0.0819672131147541
GO:0030332	MF	GO:0030332	cyclin binding	1/25	34/18496	0.0449848455138521	0.108136647869837	0.0628330838148946	USP2	1	0.294117647058824
GO:0016229	MF	GO:0016229	steroid dehydrogenase activity	1/25	35/18496	0.0462780628717852	0.109061285686508	0.063370347051529	HSD17B2	1	0.285714285714286
GO:0015101	MF	GO:0015101	organic cation transmembrane transporter activity	1/25	36/18496	0.0475695989981164	0.109061285686508	0.063370347051529	AQP8	1	0.277777777777778
GO:0016409	MF	GO:0016409	palmitoyltransferase activity	1/25	37/18496	0.0488594559875557	0.109061285686508	0.063370347051529	CPT1A	1	0.27027027027027
GO:0042910	MF	GO:0042910	xenobiotic transmembrane transporter activity	1/25	37/18496	0.0488594559875557	0.109061285686508	0.063370347051529	SLC6A6	1	0.27027027027027
