# Supplementary material for: Revealing key genes and molecular mechanisms associated with dietary restriction in ulcerative colitis
Source: Front Mol Biosci. 2026 Mar 25;13:1786138. doi: 10.3389/fmolb.2026.1786138 (PMC13056633; doi:10.3389/fmolb.2026.1786138)
Supplement: Supplementary file 1 [file Supplementaryfile1.zip › Supplementary Tables and Figures/Supplementary Table 14.csv]

	cell	Type	correlation	p
1	Activated B cell	CPT1A	-0.607543482509283	7.03519635749218e-10
2	Activated CD4 T cell	CPT1A	-0.548211842876686	5.60680065138379e-08
3	Activated CD8 T cell	CPT1A	-0.621731483290991	2.15057889826889e-10
4	Activated dendritic cell	CPT1A	-0.694664842681259	1.65658622430333e-13
5	CD56bright natural killer cell	CPT1A	-0.280476841899551	0.00932258030528765
6	CD56dim natural killer cell	CPT1A	0.0326167676372875	0.766971858948747
7	Central memory CD4 T cell	CPT1A	-0.763552863005667	1.94875358793063e-17
8	Central memory CD8 T cell	CPT1A	-0.56828219659957	1.40377778036264e-08
9	Effector memory CD4 T cell	CPT1A	-0.649306234121556	1.79641962251755e-11
10	Effector memory CD8 T cell	CPT1A	-0.778092632401798	1.932079560331e-18
11	Eosinophil	CPT1A	-0.641352354895447	3.77189058867938e-11
12	Gamma delta T cell	CPT1A	-0.591850693765879	2.44230231743082e-09
13	Immature B cell	CPT1A	-0.660484658979871	6.09912781322394e-12
14	Immature dendritic cell	CPT1A	-0.595876490130936	1.78608347340327e-09
15	Macrophage	CPT1A	-0.688626148133672	3.24685731226931e-13
16	Mast cell	CPT1A	-0.720441665038108	7.70093576309417e-15
17	MDSC	CPT1A	-0.746140316591753	2.51893724611959e-16
18	Memory B cell	CPT1A	-0.614305256986516	4.02868807887116e-10
19	Monocyte	CPT1A	-0.728258745358609	2.83538658368038e-15
20	Natural killer cell	CPT1A	-0.726441274184092	3.58781703256484e-15
21	Natural killer T cell	CPT1A	-0.745026382646082	2.94612535566013e-16
22	Neutrophil	CPT1A	-0.592593316396326	2.3060634257123e-09
23	Plasmacytoid dendritic cell	CPT1A	-0.664764510455345	3.98434468088812e-12
24	Regulatory T cell	CPT1A	-0.739398084815322	6.42248311494888e-16
25	T follicular helper cell	CPT1A	-0.773636896619113	3.99495159389878e-18
26	Type 1 T helper cell	CPT1A	-0.772483877271839	4.80823371345669e-18
27	Type 2 T helper cell	CPT1A	-0.528297830760211	2.03106596057426e-07
28	Activated B cell	ANGPTL4	0.223392612859097	0.0398662075396195
29	Activated CD4 T cell	ANGPTL4	0.377623607582568	0.000366857361196304
30	Activated CD8 T cell	ANGPTL4	0.249013093609537	0.0215547948189848
31	Activated dendritic cell	ANGPTL4	0.508012507328513	6.9419083469745e-07
32	CD56bright natural killer cell	ANGPTL4	0.235489544655071	0.0300393961762347
33	CD56dim natural killer cell	ANGPTL4	-0.147508305647841	0.177913932808541
34	Central memory CD4 T cell	ANGPTL4	0.293785421145202	0.00635338241257886
35	Central memory CD8 T cell	ANGPTL4	0.212018760992769	0.0514171633864368
36	Effector memory CD4 T cell	ANGPTL4	0.294391244870041	0.00624080545184417
37	Effector memory CD8 T cell	ANGPTL4	0.426832128200117	4.62878722340731e-05
38	Eosinophil	ANGPTL4	0.277858119992183	0.0100324431116703
39	Gamma delta T cell	ANGPTL4	0.426538987688099	4.69079638678077e-05
40	Immature B cell	ANGPTL4	0.259194840726989	0.0166037651487945
41	Immature dendritic cell	ANGPTL4	0.447938245065468	1.71814508919575e-05
42	Macrophage	ANGPTL4	0.390170021496971	0.000223053142244534
43	Mast cell	ANGPTL4	0.364432284541724	0.000606095141247828
44	MDSC	ANGPTL4	0.373539183115107	0.000429534455914057
45	Memory B cell	ANGPTL4	0.197733046707055	0.0696821083255794
46	Monocyte	ANGPTL4	0.448309556380692	1.68744568649743e-05
47	Natural killer cell	ANGPTL4	0.408520617549345	0.000103859558561015
48	Natural killer T cell	ANGPTL4	0.302892319718585	0.00483698124547185
49	Neutrophil	ANGPTL4	0.482001172562048	3.00180811411889e-06
50	Plasmacytoid dendritic cell	ANGPTL4	0.505511041625953	8.03408662627112e-07
51	Regulatory T cell	ANGPTL4	0.325346882939222	0.00237953120709018
52	T follicular helper cell	ANGPTL4	0.296736368966191	0.00582146787901383
53	Type 1 T helper cell	ANGPTL4	0.318858706273207	0.00293701387330141
54	Type 2 T helper cell	ANGPTL4	0.358803986710963	0.00074609639036694
55	Activated B cell	CLDN1	0.221496970881376	0.0416255257693625
56	Activated CD4 T cell	CLDN1	0.433261676763729	3.4463465428864e-05
57	Activated CD8 T cell	CLDN1	0.232831737346101	0.0320021391395644
58	Activated dendritic cell	CLDN1	0.472718389681454	4.9200319137955e-06
59	CD56bright natural killer cell	CLDN1	0.451084619894469	1.47374017052441e-05
60	CD56dim natural killer cell	CLDN1	-0.350341997264022	0.00101259358336809
61	Central memory CD4 T cell	CLDN1	0.339886652335353	0.00146001595617522
62	Central memory CD8 T cell	CLDN1	0.342446746140317	0.00133642392439005
63	Effector memory CD4 T cell	CLDN1	0.367930427985148	0.000531636941677297
64	Effector memory CD8 T cell	CLDN1	0.414031659175298	8.18343662109688e-05
65	Eosinophil	CLDN1	0.375356654289623	0.000400522847781688
66	Gamma delta T cell	CLDN1	0.482470197381278	2.92666721883683e-06
67	Immature B cell	CLDN1	0.236329880789525	0.0294403631601607
68	Immature dendritic cell	CLDN1	0.543306624975572	7.75855645465301e-08
69	Macrophage	CLDN1	0.377271838968145	0.000371905068940929
70	Mast cell	CLDN1	0.402247410592144	0.000135551046602998
71	MDSC	CLDN1	0.363337893296854	0.000631275213761191
72	Memory B cell	CLDN1	0.384795778776627	0.000276711901021198
73	Monocyte	CLDN1	0.250830564784053	0.0205882312186609
74	Natural killer cell	CLDN1	0.362849325776822	0.000642821763168986
75	Natural killer T cell	CLDN1	0.362302130154387	0.000655982602899913
76	Neutrophil	CLDN1	0.5218682821966	3.02459825177861e-07
77	Plasmacytoid dendritic cell	CLDN1	0.377408637873754	0.000369934545937179
78	Regulatory T cell	CLDN1	0.321946452999805	0.00265856829186719
79	T follicular helper cell	CLDN1	0.333965213992574	0.00178640595244409
80	Type 1 T helper cell	CLDN1	0.316279069767442	0.00318937174086662
81	Type 2 T helper cell	CLDN1	0.551025991792066	4.64258423648346e-08
