# Supplementary material for: Revealing key genes and molecular mechanisms associated with dietary restriction in ulcerative colitis
Source: Front Mol Biosci. 2026 Mar 25;13:1786138. doi: 10.3389/fmolb.2026.1786138 (PMC13056633; doi:10.3389/fmolb.2026.1786138)
Supplement: Supplementary file 1 [file Supplementaryfile1.zip › Supplementary Tables and Figures/Supplementary Table 15.csv]

gene	miRNA
ANGPTL4	hsa-miR-133b
ANGPTL4	hsa-miR-642a-5p
CLDN1	hsa-let-7a-5p
CLDN1	hsa-let-7b-5p
CLDN1	hsa-let-7c-5p
CLDN1	hsa-let-7d-5p
CLDN1	hsa-let-7e-5p
CLDN1	hsa-let-7f-5p
CLDN1	hsa-miR-16-5p
CLDN1	hsa-miR-22-3p
CLDN1	hsa-miR-29a-3p
CLDN1	hsa-miR-31-5p
CLDN1	hsa-miR-98-5p
CLDN1	hsa-miR-29b-3p
CLDN1	hsa-miR-129-5p
CLDN1	hsa-let-7g-5p
CLDN1	hsa-let-7i-5p
CLDN1	hsa-miR-186-5p
CLDN1	hsa-miR-195-5p
CLDN1	hsa-miR-29c-3p
CLDN1	hsa-miR-34c-5p
CLDN1	hsa-miR-379-5p
CLDN1	hsa-miR-330-3p
CLDN1	hsa-miR-342-3p
CLDN1	hsa-miR-196b-5p
CLDN1	hsa-miR-424-5p
CLDN1	hsa-miR-449a
CLDN1	hsa-miR-497-5p
CLDN1	hsa-miR-503-5p
CLDN1	hsa-miR-506-3p
CLDN1	hsa-miR-532-5p
CLDN1	hsa-miR-493-3p
CLDN1	hsa-miR-449b-5p
CLDN1	hsa-miR-421
CLDN1	hsa-miR-454-3p
CLDN1	hsa-miR-888-5p
CLDN1	hsa-miR-1301-3p
CLDN1	hsa-miR-1179
CLDN1	hsa-miR-2278
CLDN1	hsa-miR-3145-3p
CLDN1	hsa-miR-3194-5p
CLDN1	hsa-miR-4525
CLDN1	hsa-miR-3529-5p
CLDN1	hsa-miR-4761-3p
CLDN1	hsa-miR-5047
CPT1A	hsa-miR-25-3p
CPT1A	hsa-miR-27a-3p
CPT1A	hsa-miR-33a-5p
CPT1A	hsa-miR-10b-5p
CPT1A	hsa-miR-181a-5p
CPT1A	hsa-miR-181b-5p
CPT1A	hsa-miR-181c-5p
CPT1A	hsa-miR-205-5p
CPT1A	hsa-miR-152-3p
CPT1A	hsa-miR-136-5p
CPT1A	hsa-miR-185-5p
CPT1A	hsa-miR-188-5p
CPT1A	hsa-miR-361-5p
CPT1A	hsa-miR-363-3p
CPT1A	hsa-miR-370-3p
CPT1A	hsa-miR-330-3p
CPT1A	hsa-miR-148b-3p
CPT1A	hsa-miR-452-5p
CPT1A	hsa-miR-181d-5p
CPT1A	hsa-miR-515-5p
CPT1A	hsa-miR-519e-5p
CPT1A	hsa-miR-513a-5p
CPT1A	hsa-miR-506-3p
CPT1A	hsa-miR-33b-5p
CPT1A	hsa-miR-654-5p
CPT1A	hsa-miR-483-5p
CPT1A	hsa-miR-874-3p
CPT1A	hsa-miR-541-3p
CPT1A	hsa-miR-1321
CPT1A	hsa-miR-1914-3p
CPT1A	hsa-miR-2278
CPT1A	hsa-miR-3163
CPT1A	hsa-miR-3184-5p
CPT1A	hsa-miR-4306
CPT1A	hsa-miR-4262
CPT1A	hsa-miR-3666
CPT1A	hsa-miR-4644
CPT1A	hsa-miR-4739
CPT1A	hsa-miR-5194
