# Supplementary material for: Revealing key genes and molecular mechanisms associated with dietary restriction in ulcerative colitis
Source: Front Mol Biosci. 2026 Mar 25;13:1786138. doi: 10.3389/fmolb.2026.1786138 (PMC13056633; doi:10.3389/fmolb.2026.1786138)
Supplement: Supplementary file 1 [file Supplementaryfile1.zip › Supplementary Tables and Figures/Supplementary Table 5.csv]

	ID	Description	GeneRatio	BgRatio	pvalue	p.adjust	qvalue	geneID	Count
hsa04936	hsa04936	Alcoholic liver disease	3/13	144/8541	0.00118586796482621	0.0479964098713784	0.0448030042493503	LPIN1/CPT1A/ADH1C	3
hsa00071	hsa00071	Fatty acid degradation	2/13	43/8541	0.00186446161396951	0.0479964098713784	0.0448030042493503	CPT1A/ADH1C	2
hsa04913	hsa04913	Ovarian steroidogenesis	2/13	52/8541	0.00271677791724784	0.0479964098713784	0.0448030042493503	HSD17B2/CYP2J2	2
hsa03320	hsa03320	PPAR signaling pathway	2/13	76/8541	0.0057202087104812	0.0757927654138758	0.0707499498401622	CPT1A/ANGPTL4	2
hsa04974	hsa04974	Protein digestion and absorption	2/13	105/8541	0.0106895511922721	0.113309242638085	0.105770296007745	COL15A1/COL3A1	2
hsa00591	hsa00591	Linoleic acid metabolism	1/13	30/8541	0.0447428464447819	0.279655841871818	0.261049147328212	CYP2J2	1
