# Supplementary material for: Revealing key genes and molecular mechanisms associated with dietary restriction in ulcerative colitis
Source: Front Mol Biosci. 2026 Mar 25;13:1786138. doi: 10.3389/fmolb.2026.1786138 (PMC13056633; doi:10.3389/fmolb.2026.1786138)
Supplement: Supplementary file 1 [file Supplementaryfile1.zip › Supplementary Tables and Figures/Supplementary Table 1.csv]

gene
ADH1C
PER2
POR
INMT
DBP
NAT8
EHHADH
CYP2J2
ABCG5
FAM107A
KLF15
SDS
FKBP5
ZBTB16
ANGPTL4
USP2
COBLL1
FMO3
CYP7A1
ABLIM3
NR1I3
HERPUD1
CTGF
SLC37A4
TENC1
WEE1
KLF9
PPARA
TP53I13
IRS2
FAM195A
ACOT4
NTF3
TMEM218
ALDH1A1
PIM3
AQP6
DECR2
CRY1
TSC22D3
CBR1
RGS16
HACL1
SULT1C2
GYS2
CYP2E1
PLIN5
CPT1A
IGFBP2
ARRDC2
ST3GAL5
SLC25A25
LPIN1
GPR146
ADCY1
IFRD1
MAT1A
ACOT12
NFKBIA
EPB41
HSD17B2
SUN2
MGP
HCAR2
RDH16
DUSP1
KLF10
RHBDD2
DECR1
CD163
PLCXD3
BNIP3
FZD1
PER1
ENPEP
SALL1
SLC25A42
ZNF354A
PLA2G12A
MAP3K6
RBP7
RHOBTB1
CRYM
PLIN4
SMOC1
TOB1
WWP2
WWP1
ITCH
MTOR
PIK3C3
HSF2
ERN2
KCNA2
KCNA1
KCNA3
KCNA4
KCNA6
KCNA5
KCNA10
KCNA7
PIK3CA
PIK3CB
PIK3CD
PIK3CG
CCKAR
CCKBR
IGF1R
INSR
INSRR
COQ7
UBE2L3
RHEB
RHEBL1
EP300
CREBBP
NFE2L1
NFE2L3
NFE2L2
NFE2
BECN1
FAAH
CRYAB
CRYAA
HSPB6
HSPB2.1
SIRT1
ATG7
SMEK1
SMEK2
ULK2
ULK1
MAT2A
GATA3
GATA2
PRKAA2
PRKAA1
TXN
TXNDC8
RAB10
CBS
EIF4EBP2
EIF4EBP1
COX5B
HADHA
HDAC2
HDAC1
SLC13A2
SLC13A5
SLC13A1
SLC13A3
TSC2
ETFB
NDUFB5
IRS1
IRS4
UCP2
SC5DL
METTL21C
ELOVL4
ELOVL1
VPS8
ADH5
RPL31
HIST2H4B
HIST2H4A
HIST1H4E
HIST1H4I
HIST1H4L
HIST1H4D
HIST1H4F
HIST1H4B
HIST1H4K
HIST1H4H
HIST4H4
HIST1H4C
HIST1H4J
HK2
HKDC1
HHAT
GCLC
SRXN1
MDH2
SP4
SP2
SP5
MAST1
MAST2
MAST4
MAST3
CYC1
RAB5A
RAB5C
RAB5B
SPHK2
GPD2
FOXC1
FOXC2
FOXD2
FOXD3
FOXA2
FOXE1
FOXA1
FOXD4L1
FOXI2
RRAGA
RRAGB
PRDX2
PRDX1
PRDX4
RAB7A
CHMP6
PPAT
DLAT
SIRT3
SIRT2
DPP4
FAP
DPP10
FAM120B
SLC6A6
CA3
DHCR7
ARNTL
ZFP64
SREBF1
GCK
COL15A1
G0S2
INSIG1
C9
PHLDA1
HSPA5
DPP9
ALAS2
TMEM132D
IRF7
FABP5
TNFSF10
ACLY
SCLY
CASC5
SERPINH1
IFIH1
C11orf49
TTLL12
AQP8
CLDN1
NR1D1
GHR
R3HDM2
HIPK2
RSC1A1
CYP2F1
HSD3B1
EXTL1
SC5D
G6PD
SCRT1
PTPRJ
PSMB8
SLC10A2
ACTG1
NTN3
STAC3
MMP15
GTF2IRD1
PHF19
INHBE
COL3A1
CDC42EP2
DNASE1L2
LITAF
PDIA3
LY6E
HSPB7
