# Supplementary material for: Revealing key genes and molecular mechanisms associated with dietary restriction in ulcerative colitis
Source: Front Mol Biosci. 2026 Mar 25;13:1786138. doi: 10.3389/fmolb.2026.1786138 (PMC13056633; doi:10.3389/fmolb.2026.1786138)
Supplement: Supplementary file 1 [file Supplementaryfile1.zip › Supplementary Tables and Figures/Supplementary Table 11.csv]

ID	Description	setSize	enrichmentScore	NES	pvalue	p.adjust	qvalue	rank	leading_edge	core_enrichment
KEGG_LEISHMANIA_INFECTION	KEGG_LEISHMANIA_INFECTION	69	0.725675445393652	3.10014214531074	1e-10	1.30714285714286e-09	5.56390977443609e-10	4134	tags=72%, list=18%, signal=60%	NOS2/IL1A/RELA/JAK2/NFKBIA/IFNGR1/IL1B/IFNG/ITGB1/TLR2/STAT1/FCGR2A/CYBA/PTGS2/JAK1/NCF2/FCGR3A/FCGR1A/HLA-DRB1/HLA-DRA/CR1/ITGAM/HLA-DRB3/TGFB2/FOS/HLA-DMA/HLA-DMB/TLR4/ITGB2/TNF/HLA-DQA1/IL10/HLA-DPA1/NCF1/IRAK1/TGFB1/NCF4/HLA-DQB1/PRKCB/IFNGR2/HLA-DQA2/NFKBIB/HLA-DRB5/NFKB1/HLA-DOB/TGFB3/HLA-DOA/C3/HLA-DPB1/IL12A
KEGG_CYTOKINE_CYTOKINE_RECEPTOR_INTERACTION	KEGG_CYTOKINE_CYTOKINE_RECEPTOR_INTERACTION	256	0.587221955832187	3.06581096730109	1e-10	1.30714285714286e-09	5.56390977443609e-10	4148	tags=53%, list=18%, signal=44%	IL1A/CXCL3/IL1RAP/CXCL2/IL15RA/MET/CXCL1/ACVR1/LIF/IL19/CSF2/IL22/TNFRSF1A/IFNGR1/CXCL8/CCL20/IL3RA/TNFRSF10B/IL1B/TNFRSF12A/CXCL16/CCL3L3/OSM/IFNG/VEGFA/CLCF1/CCL3/CCL4L2/IL23A/CCL18/INHBA/CSF3R/PPBP/CXCL5/CXCL10/IL2RA/IL6/CXCR2/TNFRSF10A/CXCR1/BMP2/KIT/TGFBR1/CXCL9/CCL4/CCR8/TNFRSF9/CXCL11/CSF2RA/IL18/IL17A/IL17RA/IL7R/TNFRSF1B/CD40/CXCL6/IL18RAP/CCL22/OSMR/CSF3/RELT/CSF2RB/CXCR6/IL4R/IL21R/PF4…
KEGG_PROTEASOME	KEGG_PROTEASOME	43	0.778170337047457	3.02534209021049	1e-10	1.30714285714286e-09	5.56390977443609e-10	4160	tags=79%, list=18%, signal=65%	PSMB10/PSMA6/IFNG/PSMB8/PSME1/PSMB9/PSME4/PSMB2/PSMC3/PSME2/PSMB1/PSMA5/PSMC1/PSMD12/PSMD14/POMP/PSMB3/PSMB7/PSMC2/PSMD4/PSMD6/PSMA4/PSMB6/PSMD13/PSMB5/PSMC4/PSMA7/PSMC6/PSMA3/PSMA1/PSMC5/PSMB4/PSMD8/PSMD11
KEGG_ALLOGRAFT_REJECTION	KEGG_ALLOGRAFT_REJECTION	36	0.755840525288605	2.82294649384329	1e-10	1.30714285714286e-09	5.56390977443609e-10	4134	tags=81%, list=18%, signal=66%	HLA-E/IFNG/CD80/HLA-B/GZMB/HLA-C/HLA-F/HLA-DRB1/HLA-DRA/CD40/HLA-DRB3/HLA-DMA/HLA-DMB/HLA-A/TNF/PRF1/HLA-DQA1/CD86/IL10/HLA-DPA1/HLA-G/HLA-DQB1/HLA-DQA2/HLA-DRB5/CD28/HLA-DOB/HLA-DOA/HLA-DPB1/IL12A
KEGG_TYPE_I_DIABETES_MELLITUS	KEGG_TYPE_I_DIABETES_MELLITUS	42	0.722079503185262	2.78768473922938	1e-10	1.30714285714286e-09	5.56390977443609e-10	4412	tags=74%, list=19%, signal=60%	IL1A/IL1B/HLA-E/IFNG/CD80/HLA-B/GZMB/HLA-C/HLA-F/HLA-DRB1/HLA-DRA/HLA-DRB3/HLA-DMA/HLA-DMB/HLA-A/TNF/PRF1/HLA-DQA1/CD86/HLA-DPA1/HLA-G/HLA-DQB1/HLA-DQA2/HLA-DRB5/LTA/CD28/HLA-DOB/HLA-DOA/HLA-DPB1/IL12A/CPE
KEGG_INTESTINAL_IMMUNE_NETWORK_FOR_IGA_PRODUCTION	KEGG_INTESTINAL_IMMUNE_NETWORK_FOR_IGA_PRODUCTION	47	0.697379081422678	2.77664765748958	1e-10	1.30714285714286e-09	5.56390977443609e-10	4356	tags=72%, list=19%, signal=59%	IL15RA/CD80/IL6/HLA-DRB1/HLA-DRA/CD40/HLA-DRB3/TNFSF13/HLA-DMA/HLA-DMB/IL15/ICOS/HLA-DQA1/MAP3K14/CD86/IL10/HLA-DPA1/TNFSF13B/TNFRSF17/TGFB1/CCR10/CCL28/HLA-DQB1/HLA-DQA2/HLA-DRB5/MADCAM1/CD28/CXCR4/HLA-DOB/LTBR/HLA-DOA/HLA-DPB1/ITGB7/ITGA4
KEGG_HEMATOPOIETIC_CELL_LINEAGE	KEGG_HEMATOPOIETIC_CELL_LINEAGE	85	0.623185678277074	2.74000916916921	1e-10	1.30714285714286e-09	5.56390977443609e-10	3828	tags=58%, list=16%, signal=48%	ITGA2/CD59/CD55/IL1A/CSF2/ITGA6/IL3RA/IL1B/CSF3R/IL2RA/IL6/MME/ITGB3/KIT/FCGR1A/HLA-DRB1/HLA-DRA/CSF2RA/IL7R/CSF3/CR1/ITGAM/HLA-DRB3/ITGA3/ITGA5/IL4R/CD44/TNF/CD38/IL11/CD2/IL1R1/GP1BA/HLA-DRB5/CD19/CD5/IL5RA/CD37/CD4/CD1B/TPO/FLT3/CD3D/CD8A/FLT3LG/IL7/CD22/CR2/CD3G
KEGG_SYSTEMIC_LUPUS_ERYTHEMATOSUS	KEGG_SYSTEMIC_LUPUS_ERYTHEMATOSUS	53	0.66043263668047	2.68439820989574	1e-10	1.30714285714286e-09	5.56390977443609e-10	4032	tags=64%, list=17%, signal=53%	TRIM21/IFNG/C2/CD80/FCGR2A/FCGR3A/FCGR1A/HLA-DRB1/HLA-DRA/CD40/HLA-DRB3/HLA-DMA/HLA-DMB/FCGR2B/ACTN1/TNF/HLA-DQA1/CD86/C1QA/IL10/SNRPB/HLA-DPA1/HLA-DQB1/HLA-DQA2/HLA-DRB5/C1QB/C1R/CD28/HLA-DOB/C1S/HLA-DOA/C3/C4B/HLA-DPB1
KEGG_CELL_ADHESION_MOLECULES_CAMS	KEGG_CELL_ADHESION_MOLECULES_CAMS	128	0.565534625287806	2.67595547695842	1e-10	1.30714285714286e-09	5.56390977443609e-10	4356	tags=55%, list=19%, signal=45%	CD274/ITGA6/ITGAV/CD276/CDH3/ALCAM/HLA-E/ITGB1/ICAM1/SDC4/CLDN1/CD80/HLA-B/SDC1/HLA-C/HLA-F/HLA-DRB1/HLA-DRA/CTLA4/CD40/PDCD1LG2/ITGAM/HLA-DRB3/SELE/CLDN18/CADM1/HLA-DMA/HLA-DMB/ICOS/NRCAM/ITGB2/HLA-A/HLA-DQA1/SELL/CD86/VCAN/HLA-DPA1/HLA-G/SELPLG/PTPRC/CD2/SELP/VCAM1/HLA-DQB1/HLA-DQA2/ICAM3/CD6/HLA-DRB5/GLG1/MADCAM1/CD28/SDC3/ITGAL/CD226/SPN/CD4/HLA-DOB/CLDN2/CD8A/CD22/HLA-DOA/HLA-DPB1/PECAM1/CLD…
KEGG_ECM_RECEPTOR_INTERACTION	KEGG_ECM_RECEPTOR_INTERACTION	83	0.594923645292006	2.62109304828251	1e-10	1.30714285714286e-09	5.56390977443609e-10	4765	tags=55%, list=20%, signal=44%	LAMC2/ITGA2/ITGB6/ITGA6/ITGAV/LAMB3/ITGB1/SDC4/LAMA3/ITGB4/ITGB3/SDC1/AGRN/SPP1/ITGA3/ITGA5/TNC/CD47/CD44/COL4A1/FN1/COL4A2/COL6A3/COL5A2/LAMC1/GP1BA/TNR/VWF/SDC3/COL1A1/HSPG2/HMMR/LAMB1/LAMA5/SV2B/COL3A1/COL5A1/COL1A2/SDC2/ITGB7/LAMA2/COL6A1/ITGA4/LAMA4/COL6A2/LAMB2
KEGG_CHEMOKINE_SIGNALING_PATHWAY	KEGG_CHEMOKINE_SIGNALING_PATHWAY	184	0.521306763486446	2.60765425814882	1e-10	1.30714285714286e-09	5.56390977443609e-10	4550	tags=52%, list=20%, signal=42%	STAT3/CXCL3/CXCL2/CXCL1/RELA/JAK2/NFKBIA/LYN/MAP2K1/CXCL8/CCL20/CXCL16/CCL3L3/CCL3/CCL4L2/CCL18/STAT1/PPBP/CXCL5/CXCL10/CXCR2/GNB2/RAP1B/CXCR1/PTK2B/PXN/CXCL9/CCL4/CCR8/CXCL11/FGR/CXCL6/CCL22/CXCR6/RAC2/PF4/HCK/CCR1/STAT2/PIK3R5/RHOA/WAS/JAK3/GNB5/PREX1/VAV1/PIK3CD/NCF1/CCR5/CX3CL1/CCR4/RAC1/CCL24/ITK/CCL2/SHC1/CCR10/TIAM1/CCL28/STAT5B/GNAI3/GNAI2/PRKCB/ADCY7/DOCK2/NFKBIB/NFKB1/CCR7/GRK6/CCR6/CCL…
KEGG_JAK_STAT_SIGNALING_PATHWAY	KEGG_JAK_STAT_SIGNALING_PATHWAY	152	0.528977224438871	2.57582778136157	1e-10	1.30714285714286e-09	5.56390977443609e-10	4148	tags=48%, list=18%, signal=40%	STAT3/IL15RA/SOCS1/JAK2/LIF/IL19/CSF2/IL22/IFNGR1/IL3RA/BCL2L1/OSM/IFNG/CLCF1/IRF9/SOCS3/IL23A/STAT1/CSF3R/IL2RA/IL6/IL13RA2/STAT4/JAK1/PIM1/CSF2RA/IL7R/OSMR/CSF3/STAT5A/CSF2RB/IL4R/IL21R/IL12RB1/SPRED1/IFNAR2/IL15/STAT2/IL26/PIK3R5/JAK3/IL10RA/IL11/EP300/IL10/IL24/PIK3CD/IL6ST/IL12RB2/CBLB/STAT5B/CRLF2/IL2RB/SPRY4/IFNGR2/CBL/MYC/SPRY1/IL5RA/IL21/IL22RA1/PIAS3/STAM/PIK3CA/GRB2/TPO/IL7/PIK3CG/PTPN…
KEGG_TOLL_LIKE_RECEPTOR_SIGNALING_PATHWAY	KEGG_TOLL_LIKE_RECEPTOR_SIGNALING_PATHWAY	99	0.561522434332623	2.55686168906095	1e-10	1.30714285714286e-09	5.56390977443609e-10	4381	tags=48%, list=19%, signal=40%	MAP2K3/MAP3K8/RELA/NFKBIA/MAP2K1/CASP8/CXCL8/IL1B/CCL3/TLR2/STAT1/CXCL10/CD80/IL6/IRF5/CXCL9/CCL4/CXCL11/SPP1/CD40/LBP/RIPK1/FOS/IFNAR2/TLR4/PIK3R5/TBK1/IRF7/TNF/CD86/TLR8/PIK3CD/RAC1/IRF3/IRAK1/TLR1/NFKB1/TICAM1/TLR6/CTSK/PIK3CA/LY96/PIK3CG/TRAF3/IFNAR1/IL12A/PIK3CB/TLR5
KEGG_PATHWAYS_IN_CANCER	KEGG_PATHWAYS_IN_CANCER	322	0.412026757138481	2.1942916235915	1e-10	1.30714285714286e-09	5.56390977443609e-10	3772	tags=34%, list=16%, signal=29%	LAMC2/NOS2/ITGA2/STAT3/SLC2A1/SHH/MET/RELA/NFKBIA/MAP2K1/HIF1A/ITGA6/CASP8/ITGAV/BIRC3/CXCL8/BCL2L1/PML/LAMB3/VEGFA/CDKN1A/ITGB1/LAMA3/CTNNB1/STAT1/CSF3R/HSP90B1/EGLN3/IL6/RALB/RUNX1/NFKB2/MMP1/BMP2/RALGDS/PTGS2/JAK1/MMP9/KIT/TGFBR1/TFG/CSF2RA/CTNNA1/SMAD3/WNT5A/STAT5A/ITGA3/RAC2/TGFB2/SPI1/BIRC5/FOS/DCC/TRAF1/BCR/E2F3/PIK3R5/FGF2/RHOA/HGF/ETS1/CDK2/COL4A1/BRCA2/FN1/EP300/PIK3CD/RASSF1/RASSF5/COL…
KEGG_AUTOIMMUNE_THYROID_DISEASE	KEGG_AUTOIMMUNE_THYROID_DISEASE	49	0.679216045521043	2.70004734766987	1.64363935868575e-10	2.00524001759661e-09	8.53539035387686e-10	4032	tags=61%, list=17%, signal=51%	HLA-E/TG/CD80/HLA-B/GZMB/HLA-C/HLA-F/HLA-DRB1/HLA-DRA/CTLA4/CD40/HLA-DRB3/HLA-DMA/HLA-DMB/HLA-A/PRF1/HLA-DQA1/CD86/IL10/HLA-DPA1/HLA-G/HLA-DQB1/HLA-DQA2/HLA-DRB5/CD28/HLA-DOB/TPO/TSHR/HLA-DOA/HLA-DPB1
KEGG_GRAFT_VERSUS_HOST_DISEASE	KEGG_GRAFT_VERSUS_HOST_DISEASE	37	0.722684938919388	2.72654620277196	1.9704549993029e-10	2.2537079054527e-09	9.5930046018694e-10	4032	tags=78%, list=17%, signal=65%	IL1A/IL1B/HLA-E/IFNG/CD80/IL6/HLA-B/GZMB/HLA-C/HLA-F/HLA-DRB1/HLA-DRA/HLA-DRB3/HLA-DMA/HLA-DMB/HLA-A/TNF/PRF1/HLA-DQA1/CD86/HLA-DPA1/HLA-G/HLA-DQB1/HLA-DQA2/HLA-DRB5/CD28/HLA-DOB/HLA-DOA/HLA-DPB1
KEGG_OXIDATIVE_PHOSPHORYLATION	KEGG_OXIDATIVE_PHOSPHORYLATION	101	-0.527451402358368	-2.39024746181871	3.39018567766238e-10	3.64943517066009e-09	1.55339777180815e-09	4225	tags=51%, list=18%, signal=42%	PPA2/NDUFB3/COX6A1/SDHC/UQCRC1/NDUFAB1/SDHA/COX8A/ATP6V0D1/NDUFS2/CYC1/NDUFS7/UQCR10/ATP6V0E1/UQCRHL/NDUFS4/NDUFB1/COX6B1/NDUFV1/COX15/COX6C/ATP6V0E2/COX7C/NDUFB9/NDUFS3/UQCRQ/NDUFB5/UQCRC2/NDUFB7/UQCR11/UQCRB/ATP6V0A2/NDUFA2/SDHB/NDUFB8/COX4I1/COX5B/NDUFS1/NDUFV3/NDUFA6/COX7A2L/LHPP/NDUFB10/SDHD/NDUFA5/UQCRFS1/COX11/COX10/NDUFC2/NDUFA10/ATP6V1C2/COX5A
KEGG_FOCAL_ADHESION	KEGG_FOCAL_ADHESION	196	0.429128349579689	2.16240070377849	5.52049341548425e-10	5.61250163907566e-09	2.388985454654e-09	5368	tags=47%, list=23%, signal=37%	LAMC2/ITGA2/ITGB6/MET/MAP2K1/DIAPH1/ITGA6/ITGAV/BIRC3/LAMB3/VEGFA/ITGB1/PAK2/LAMA3/ITGB4/CTNNB1/ACTG1/ACTB/RAP1B/ITGB3/ZYX/PXN/SPP1/ITGA3/ITGA5/ILK/RAC2/TNC/VASP/PIK3R5/ACTN1/RHOA/HGF/COL4A1/FN1/VAV1/PIK3CD/CAV2/COL4A2/RAPGEF1/FLT1/FLNC/RAC1/COL6A3/SHC1/TLN1/COL5A2/LAMC1/PRKCB/PDGFRB/TNR/VWF/PARVG/FYN/RASGRF1/COL1A1/KDR/PIK3CA/GRB2/PARVB/LAMB1/LAMA5/PIK3CG/COL3A1/COL5A1/COL1A2/ITGB7/PDGFC/PPP1CA/…
KEGG_ANTIGEN_PROCESSING_AND_PRESENTATION	KEGG_ANTIGEN_PROCESSING_AND_PRESENTATION	81	0.564051214811004	2.49734199649699	1.08259822567897e-09	1.0427130278908e-08	4.43835283657861e-09	4284	tags=51%, list=18%, signal=41%	HSPA5/TAP2/CALR/TAPBP/TAP1/HLA-E/CTSB/PSME1/PDIA3/HLA-B/CTSL/HLA-C/IFI30/HLA-F/HLA-DRB1/PSME2/HLA-DRA/HLA-DRB3/B2M/HLA-DMA/HLA-DMB/HLA-A/CD74/HLA-DQA1/HLA-DPA1/HLA-G/HSP90AB1/CIITA/CANX/HLA-DQB1/HLA-DQA2/RFX5/HLA-DRB5/LTA/CD4/HLA-DOB/CD8A/HLA-DOA/HLA-DPB1/CTSS/CREB1
KEGG_NOD_LIKE_RECEPTOR_SIGNALING_PATHWAY	KEGG_NOD_LIKE_RECEPTOR_SIGNALING_PATHWAY	61	0.609551711982712	2.53525245515888	2.24309881444849e-09	2.05243541522037e-08	8.73627959311518e-09	3950	tags=49%, list=17%, signal=41%	CXCL2/CASP5/CASP1/CXCL1/RELA/NFKBIA/CASP8/BIRC3/CXCL8/IL1B/NOD2/RIPK2/TNFAIP3/HSP90B1/IL6/NLRP3/MEFV/IL18/TNF/NLRC4/HSP90AB1/NLRP1/CCL2/NFKBIB/NFKB1/CARD8/CCL7/PSTPIP1/CARD6/CCL8
KEGG_NATURAL_KILLER_CELL_MEDIATED_CYTOTOXICITY	KEGG_NATURAL_KILLER_CELL_MEDIATED_CYTOTOXICITY	128	0.477471327332421	2.25926398903616	3.34980563517738e-09	2.919116339226e-08	1.2425344210683e-08	4383	tags=44%, list=19%, signal=36%	CSF2/MAP2K1/IFNGR1/SH2D1B/TNFRSF10B/HLA-E/IFNG/PPP3R1/ICAM1/HLA-B/TNFRSF10A/GZMB/PTK2B/HLA-C/FCGR3A/LCP2/RAC2/FCER1G/MICB/IFNAR2/PIK3R5/ITGB2/HLA-A/TNF/PRF1/HCST/SH3BP2/VAV1/PIK3CD/HLA-G/RAC1/SHC1/BID/PRKCB/IFNGR2/ZAP70/TYROBP/LCK/FYN/ITGAL/NFATC1/SH2D1A/SYK/PIK3CA/NFATC2/GRB2/PIK3CG/ULBP3/PPP3CC/PTPN11/IFNAR1/TNFRSF10D/ICAM2/CD48/PIK3CB/SHC3
KEGG_LEUKOCYTE_TRANSENDOTHELIAL_MIGRATION	KEGG_LEUKOCYTE_TRANSENDOTHELIAL_MIGRATION	113	0.490839734914612	2.28913306614262	6.72922613862258e-09	5.59749265167242e-08	2.38259681463192e-08	4356	tags=48%, list=19%, signal=39%	ITGB1/ICAM1/CLDN1/CTNNB1/ACTG1/ACTB/RAP1B/CYBA/PTK2B/MMP9/NCF2/PXN/CTNNA1/ITGAM/RAC2/RAPGEF3/CLDN18/MSN/VASP/RHOH/PIK3R5/ITGB2/EZR/ACTN1/RHOA/VAV1/PIK3CD/NCF1/RASSF5/RAPGEF4/RAC1/ITK/NCF4/VCAM1/GNAI3/GNAI2/PRKCB/CYBB/THY1/ITGAL/CXCR4/NOX1/PIK3CA/TXK/CLDN2/PIK3CG/MMP2/PTPN11/PECAM1/CLDN14/JAM3/CDH5/PIK3CB/ITGA4
KEGG_B_CELL_RECEPTOR_SIGNALING_PATHWAY	KEGG_B_CELL_RECEPTOR_SIGNALING_PATHWAY	75	0.552597420271163	2.40969934421135	7.7059568372808e-09	6.13126130966255e-08	2.60979773894178e-08	4493	tags=55%, list=19%, signal=44%	DAPP1/RELA/NFKBIA/LYN/MAP2K1/BCL10/PPP3R1/CARD11/IFITM1/LILRB3/MALT1/NFKBIE/RAC2/FOS/PIK3R5/FCGR2B/VAV1/PIK3CD/RASGRP3/PIK3AP1/BTK/RAC1/PRKCB/NFKBIB/NFKB1/CD72/CD19/NFATC1/SYK/PIK3CA/NFATC2/GRB2/PIK3CG/CD79A/CD22/CR2/PPP3CC/PIK3CB/CD79B/GSK3B/CD81
KEGG_FATTY_ACID_METABOLISM	KEGG_FATTY_ACID_METABOLISM	42	-0.648185466219664	-2.47339057945937	1.63123968935969e-08	1.24382026313676e-07	5.29437443037794e-08	2920	tags=57%, list=13%, signal=50%	ADH4/HADH/ECI2/ACADVL/HADHB/ECI1/HADHA/ECHS1/CPT2/CPT1A/ACOX1/ACADS/ALDH9A1/ADH5/ACADSB/ADH1C/EHHADH/ACAA1/ALDH1B1/ACAT1/ACADM/ADH1B/ADH6/ADH1A
KEGG_VALINE_LEUCINE_AND_ISOLEUCINE_DEGRADATION	KEGG_VALINE_LEUCINE_AND_ISOLEUCINE_DEGRADATION	43	-0.644536153484731	-2.45873487186703	3.16243302972678e-08	2.31490097776e-07	9.85347554525398e-08	3719	tags=65%, list=16%, signal=55%	PCCB/ACAA2/MCCC2/ACAD8/DBT/HADH/HADHB/HADHA/ECHS1/HIBCH/HMGCL/MCCC1/ALDH6A1/ACADS/ALDH9A1/ACADSB/EHHADH/ACAA1/DLD/ALDH1B1/ACAT1/ACADM/PCCA/IVD/BCAT2/ABAT/AUH/HMGCS2
KEGG_METABOLISM_OF_XENOBIOTICS_BY_CYTOCHROME_P450	KEGG_METABOLISM_OF_XENOBIOTICS_BY_CYTOCHROME_P450	61	-0.573905801493993	-2.38345981679043	3.99222917631945e-08	2.80991515102485e-07	1.19605246577992e-07	5724	tags=61%, list=25%, signal=46%	CYP3A43/GSTA3/UGT2B11/UGT2B15/DHDH/AKR1C3/AKR1C2/CYP3A4/GSTK1/AKR1C4/GSTA2/UGT2B7/UGT2A3/GSTM1/UGT2B4/CYP2B6/GSTZ1/ADH4/MGST1/UGT2B10/CYP2C19/GSTA1/GSTO2/GSTM5/CYP2C9/ADH5/AKR1C1/ADH1C/MGST3/CYP2S1/UGT1A1/ADH1B/GSTM2/EPHX1/GSTM4/ADH6/ADH1A
KEGG_VIRAL_MYOCARDITIS	KEGG_VIRAL_MYOCARDITIS	69	0.555139512056404	2.37159932691358	4.72214624559408e-08	3.20056578868043e-07	1.36233458937217e-07	4032	tags=55%, list=17%, signal=46%	CD55/CASP8/HLA-E/ICAM1/CD80/ACTG1/ACTB/HLA-B/HLA-C/HLA-F/HLA-DRB1/HLA-DRA/CD40/HLA-DRB3/RAC2/ABL2/EIF4G1/HLA-DMA/HLA-DMB/ITGB2/HLA-A/PRF1/HLA-DQA1/CD86/HLA-DPA1/HLA-G/RAC1/BID/HLA-DQB1/HLA-DQA2/HLA-DRB5/FYN/CD28/ITGAL/HLA-DOB/HLA-DOA/MYH10/HLA-DPB1
KEGG_PATHOGENIC_ESCHERICHIA_COLI_INFECTION	KEGG_PATHOGENIC_ESCHERICHIA_COLI_INFECTION	56	0.588307070245028	2.4165314546793	5.46076906582743e-08	3.5690026394515e-07	1.51916131906477e-07	3734	tags=59%, list=16%, signal=50%	TUBB2A/ITGB1/ARPC1B/CLDN1/CTNNB1/ACTG1/ACTB/KRT18/ARPC3/YWHAZ/ARPC1A/TLR4/TUBB6/EZR/CTTN/RHOA/WAS/HCLS1/TUBB3/ARPC4/TUBB1/ARHGEF2/TUBB4A/ARPC5L/TUBB/TUBA1B/NCK1/FYN/ARPC5/TUBA1A/TUBA1C/TUBA4A/LY96
KEGG_PARKINSONS_DISEASE	KEGG_PARKINSONS_DISEASE	99	-0.483956466029902	-2.19430493128054	7.16760933287263e-08	4.52300864798514e-07	1.92523807852114e-07	4218	tags=49%, list=18%, signal=41%	NDUFB3/COX6A1/SDHC/UQCRC1/NDUFAB1/PPID/SDHA/COX8A/NDUFS2/CYC1/NDUFS7/UQCR10/UQCRHL/NDUFS4/NDUFB1/COX6B1/VDAC3/NDUFV1/COX6C/COX7C/NDUFB9/NDUFS3/UQCRQ/UBB/NDUFB5/UQCRC2/NDUFB7/UQCR11/UQCRB/NDUFA2/SDHB/NDUFB8/COX4I1/COX5B/NDUFS1/NDUFV3/NDUFA6/SLC25A4/COX7A2L/CYCS/NDUFB10/SLC25A5/SDHD/NDUFA5/UQCRFS1/NDUFC2/NDUFA10/SLC25A6/COX5A
KEGG_CELL_CYCLE	KEGG_CELL_CYCLE	123	0.457399084574416	2.15151421450131	9.15618740831809e-08	5.58527431907404e-07	2.37739602882645e-07	5545	tags=55%, list=24%, signal=42%	CDKN1A/YWHAG/SFN/CDC25B/PTTG1/SMAD3/CDC45/BUB1/GADD45G/MAD2L2/CDC6/TGFB2/YWHAZ/E2F3/CCNB1/FZR1/ESPL1/CDK2/CDC20/EP300/CDC26/BUB1B/ANAPC10/CDC25A/CDC27/PLK1/CDC7/HDAC1/TGFB1/CHEK1/CDK1/RB1/MDM2/CCNB2/MCM3/E2F5/PKMYT1/CUL1/MYC/CCNE1/ORC6/ORC1/PRKDC/CCNA2/GADD45B/TGFB3/MCM6/CHEK2/DBF4/TTK/GSK3B/ATM/MAD2L1/ANAPC13/MCM2/MCM5/YWHAH/CDC25C/CCND3/CCND1/SMC1A/PCNA/CDKN2C/E2F4/CDK4/PTTG2/ATR/ANAPC11
KEGG_T_CELL_RECEPTOR_SIGNALING_PATHWAY	KEGG_T_CELL_RECEPTOR_SIGNALING_PATHWAY	107	0.469640248713439	2.17335465717172	1.86592982863459e-07	1.10150051174236e-06	4.68858428926858e-07	4035	tags=44%, list=17%, signal=36%	MAP3K8/RELA/CSF2/NFKBIA/MAP2K1/BCL10/IFNG/PPP3R1/PAK2/CARD11/MALT1/NFKBIE/LCP2/CTLA4/FOS/ICOS/PIK3R5/RHOA/TNF/MAP3K14/VAV1/IL10/PIK3CD/PTPRC/ITK/CBLB/RASGRP1/ZAP70/NFKBIB/CBL/NFKB1/LCK/NCK1/FYN/CD28/CD4/NFATC1/PIK3CA/NFATC2/GRB2/CD3D/CD8A/PIK3CG/CD3G/PPP3CC/GRAP2/PRKCQ
KEGG_BUTANOATE_METABOLISM	KEGG_BUTANOATE_METABOLISM	33	-0.665593857193238	-2.39209996149249	2.66690537318116e-07	1.52513651028798e-06	6.49180913208572e-07	2569	tags=55%, list=11%, signal=49%	HADH/AKR1B10/HADHA/ACSM3/ECHS1/L2HGDH/HMGCL/PDHA1/ACADS/ALDH9A1/EHHADH/ALDH1B1/ACAT1/BDH1/ALDH5A1/ABAT/BDH2/HMGCS2
KEGG_APOPTOSIS	KEGG_APOPTOSIS	86	0.489594221079057	2.15891143408785	5.97314433746397e-07	3.31238004168457e-06	1.4099288069293e-06	3052	tags=36%, list=13%, signal=31%	CASP10/IL1A/IL1RAP/RELA/NFKBIA/CFLAR/TNFRSF1A/CASP8/BIRC3/IL3RA/BCL2L1/TNFRSF10B/IL1B/PPP3R1/IRAK2/IRAK3/APAF1/TNFRSF10A/PRKAR1A/CSF2RB/RIPK1/CAPN1/PIK3R5/TNF/MAP3K14/PIK3CD/IRAK1/IL1R1/BID/PRKAR2B/NFKB1
KEGG_DRUG_METABOLISM_CYTOCHROME_P450	KEGG_DRUG_METABOLISM_CYTOCHROME_P450	61	-0.545869207273669	-2.26702242314526	6.83053442943625e-07	3.67643470760833e-06	1.56489024079964e-06	5724	tags=57%, list=25%, signal=43%	CYP3A43/GSTA3/UGT2B11/UGT2B15/FMO2/CYP3A4/GSTK1/GSTA2/UGT2B7/UGT2A3/GSTM1/UGT2B4/CYP2B6/GSTZ1/ADH4/FMO4/MGST1/UGT2B10/CYP2C19/GSTA1/GSTO2/GSTM5/MAOB/CYP2C9/FMO5/ADH5/ADH1C/MAOA/MGST3/UGT1A1/ADH1B/GSTM2/GSTM4/ADH6/ADH1A
KEGG_COMPLEMENT_AND_COAGULATION_CASCADES	KEGG_COMPLEMENT_AND_COAGULATION_CASCADES	68	0.520240783247778	2.21422928731659	8.00171691618495e-07	4.18375484474813e-06	1.78083323848928e-06	4006	tags=46%, list=17%, signal=38%	PLAUR/F3/CD59/CFB/CD55/C4BPB/C4BPA/SERPINA1/PLAU/C2/SERPINE1/C5AR1/CR1/F5/C3AR1/CFI/THBD/F2R/C1QA/F11/C1QB/VWF/C1R/TFPI/SERPING1/PLAT/C1S/CR2/MASP1/C3/C4B
KEGG_CYTOSOLIC_DNA_SENSING_PATHWAY	KEGG_CYTOSOLIC_DNA_SENSING_PATHWAY	51	0.569896575669259	2.30317873484356	9.8273812817211e-07	4.99558548487489e-06	2.12639244107416e-06	3416	tags=43%, list=15%, signal=37%	ZBP1/CASP1/RELA/NFKBIA/IL1B/CCL4L2/CXCL10/IL6/ADAR/CCL4/IL18/RIPK1/DDX58/TBK1/IRF7/AIM2/POLR3C/IRF3/NFKBIB/NFKB1/POLR3D/IL33
KEGG_ASTHMA	KEGG_ASTHMA	29	0.678366822840582	2.43536642472093	1.13936893236245e-06	5.6352571519548e-06	2.39867143655252e-06	4032	tags=59%, list=17%, signal=49%	HLA-DRB1/HLA-DRA/CD40/HLA-DRB3/FCER1G/HLA-DMA/HLA-DMB/TNF/HLA-DQA1/IL10/HLA-DPA1/HLA-DQB1/HLA-DQA2/HLA-DRB5/HLA-DOB/HLA-DOA/HLA-DPB1
KEGG_PROPANOATE_METABOLISM	KEGG_PROPANOATE_METABOLISM	32	-0.648376711585803	-2.31581809228442	2.58229890529997e-06	1.24358078860499e-05	5.29335509673679e-06	2932	tags=66%, list=13%, signal=57%	ALDH7A1/PCCB/SUCLA2/ACSS2/SUCLG2P2/HADHA/ECHS1/SUCLG1/HIBCH/SUCLG2/ALDH6A1/ALDH9A1/EHHADH/ALDH1B1/ACAT1/ACADM/ACSS1/PCCA/MLYCD/ABAT/ACACB
KEGG_SMALL_CELL_LUNG_CANCER	KEGG_SMALL_CELL_LUNG_CANCER	84	0.483053646219063	2.12353707746206	4.09166809637664e-06	1.91993656829981e-05	8.17229255416658e-06	3765	tags=40%, list=16%, signal=34%	LAMC2/NOS2/ITGA2/RELA/NFKBIA/ITGA6/ITGAV/BIRC3/BCL2L1/LAMB3/ITGB1/LAMA3/APAF1/PTGS2/ITGA3/TRAF1/E2F3/PIK3R5/CDK2/COL4A1/FN1/PIK3CD/COL4A2/LAMC1/RB1/NFKB1/MYC/CCNE1/PIAS3/PIK3CA/LAMB1/LAMA5/PIK3CG/TRAF3
KEGG_REGULATION_OF_ACTIN_CYTOSKELETON	KEGG_REGULATION_OF_ACTIN_CYTOSKELETON	210	0.358486027310202	1.82035911142335	4.46027728425938e-06	2.04057685754867e-05	8.68580313250511e-06	4413	tags=31%, list=19%, signal=26%	ITGA2/ITGB6/MAP2K1/DIAPH1/ITGA6/ITGAV/ITGB1/PAK2/ARPC1B/ITGB4/ACTG1/IQGAP1/ACTB/ITGAX/ITGB3/PXN/ARPC3/ITGAM/ITGA3/ITGA5/RAC2/LIMK1/ARPC1A/MSN/DIAPH3/PIK3R5/ITGB2/EZR/ACTN1/FGF2/RHOA/WAS/IQGAP3/F2R/FN1/MRAS/VAV1/PIK3CD/ARPC4/CHRM3/RAC1/TIAM1/FGD3/ARHGEF1/ARPC5L/PDGFRB/NCKAP1L/WASF1/ITGAL/PIP4K2A/ARPC5/PIK3CA/GSN/PIP5K1A/PIK3CG/ARHGEF6/CFL2/MYH10/RDX/CSK/ITGB7/PDGFC/PPP1CA/PIK3CB/ITGA4/FGF12
KEGG_RIG_I_LIKE_RECEPTOR_SIGNALING_PATHWAY	KEGG_RIG_I_LIKE_RECEPTOR_SIGNALING_PATHWAY	67	0.509598535885738	2.16292115072837	6.58412188821941e-06	2.93876659888818e-05	1.25089863858341e-05	5194	tags=43%, list=22%, signal=34%	CASP10/RELA/NFKBIA/CASP8/CXCL8/TANK/CXCL10/DHX58/ISG15/IFIH1/RIPK1/DDX58/TBK1/IRF7/TNF/DDX3X/IRF3/CYLD/OTUD5/NFKBIB/NFKB1/TRIM25/TRAF3/IL12A/TRADD/ATG12/DDX3Y/IFNA16/MAPK8
KEGG_HUNTINGTONS_DISEASE	KEGG_HUNTINGTONS_DISEASE	159	-0.376478324365703	-1.83762574272288	1.19790533074372e-05	5.21944465538336e-05	2.2216790595247e-05	4218	tags=38%, list=18%, signal=32%	NDUFB3/DNAH3/COX6A1/SIN3A/SDHC/UQCRC1/NDUFAB1/PPID/SDHA/COX8A/NDUFS2/CYC1/NDUFS7/UQCR10/POLR2K/UQCRHL/NDUFS4/IFT57/NDUFB1/POLR2F/COX6B1/VDAC3/NDUFV1/COX6C/COX7C/NDUFB9/NDUFS3/PLCB4/UQCRQ/NDUFB5/UQCRC2/NDUFB7/UQCR11/UQCRB/NDUFA2/SDHB/NDUFB8/COX4I1/COX5B/NDUFS1/NDUFV3/NDUFA6/SLC25A4/COX7A2L/CYCS/NDUFB10/SLC25A5/SDHD/PPARG/NDUFA5/UQCRFS1/DNAH1/CREB3L3/NDUFC2/NDUFA10/SLC25A6/PPARGC1A/COX5A/POLR2H/POL…
KEGG_EPITHELIAL_CELL_SIGNALING_IN_HELICOBACTER_PYLORI_INFECTION	KEGG_EPITHELIAL_CELL_SIGNALING_IN_HELICOBACTER_PYLORI_INFECTION	67	0.496012457012162	2.1052569007712	1.58990553943608e-05	6.64938689117365e-05	2.83034012048807e-05	1151	tags=24%, list=5%, signal=23%	MET/CXCL1/RELA/NFKBIA/LYN/CXCL8/ATP6V1G1/TCIRG1/HBEGF/ATP6V1F/ADAM17/ATP6V0B/CXCR2/ATP6V1B2/CXCR1/ATP6V0C
KEGG_CITRATE_CYCLE_TCA_CYCLE	KEGG_CITRATE_CYCLE_TCA_CYCLE	31	-0.606336034896859	-2.14873885488841	1.5987596896811e-05	6.64938689117365e-05	2.83034012048807e-05	5788	tags=74%, list=25%, signal=56%	PDHA2/MDH1/IDH3G/OGDHL/IDH3A/SDHC/DLAT/SDHA/FH/SUCLA2/IDH3B/SUCLG2P2/SUCLG1/IDH1/SDHB/PDHA1/SUCLG2/CS/ACO2/PCK2/SDHD/DLD/PCK1
KEGG_PRIMARY_IMMUNODEFICIENCY	KEGG_PRIMARY_IMMUNODEFICIENCY	35	0.575088928146593	2.12482469426115	3.74908364622957e-05	0.000152462734946669	6.48964186715761e-05	5918	tags=71%, list=25%, signal=53%	TAP2/TAP1/IL7R/CD40/ADA/ICOS/JAK3/CIITA/PTPRC/BTK/ZAP70/RFX5/LCK/CD19/CD4/CD3D/CD8A/CD79A/CD3E/IGLL1/BLNK/RFXANK/AICDA/TNFRSF13C/CD40LG
KEGG_LYSOSOME	KEGG_LYSOSOME	120	0.403226699826132	1.89763104854135	4.05582711693326e-05	0.000161351383130171	6.86799099892589e-05	5250	tags=47%, list=23%, signal=36%	CD68/NPC1/AP3D1/CTSB/TCIRG1/AP1S3/ATP6V0B/SLC11A1/CTSL/CD63/ACP5/ATP6V0C/ARSA/LAMP3/GLA/ARSB/AP1B1/AP4B1/ACP2/CTSH/HEXA/ENTPD4/CTSC/IGF2R/GLB1/PPT1/AP1S2/PSAP/GALNS/CTSK/LAPTM5/GM2A/AP1M1/HGSNAT/GBA/AP3B1/ARSG/CTSS/ATP6V0D2/CLTB/GNS/SMPD1/LIPA/GAA/TPP1/CLTC/NAGLU/IDS/CTSO/CLTCL1/CTSE/DNASE2/AP1G1/AP4E1/MAN2B1/LAMP1
KEGG_MAPK_SIGNALING_PATHWAY	KEGG_MAPK_SIGNALING_PATHWAY	264	0.30922949924657	1.61232480432608	7.86065727349555e-05	0.000302921244043132	0.000128939729992475	3763	tags=25%, list=16%, signal=21%	MAP2K3/IL1A/DUSP7/MAP3K8/DUSP6/RELA/MAP3K5/MAP2K1/PLA2G4E/TNFRSF1A/MAP3K6/STK3/IL1B/DUSP10/PPP3R1/PAK2/SRF/DUSP5/MAPK7/RAP1B/DUSP1/NFKB2/PLA2G2A/RPS6KA4/DUSP4/TGFBR1/MAP4K4/CDC25B/RPS6KA2/GADD45G/RAC2/MAPKAPK2/TGFB2/FOS/DUSP14/NR4A1/FGF2/DDIT3/TNF/RASA2/MAP3K14/MRAS/PTPN7/FLNC/RASGRP3/RAC1/IL1R1/TGFB1/RASGRP4/MAP4K1/PRKCB/DAXX/RASGRP1/PDGFRB/MAP3K11/NFKB1/MYC/RASGRF1/PLA2G2D/NFATC2/GRB2/MAP3K3/GA…
KEGG_ASCORBATE_AND_ALDARATE_METABOLISM	KEGG_ASCORBATE_AND_ALDARATE_METABOLISM	16	-0.715298679986277	-2.08284969543586	7.94547525359035e-05	0.000302921244043132	0.000128939729992475	6059	tags=81%, list=26%, signal=60%	ALDH3A2/UGT2B17/UGT2B11/UGT2B15/ALDH7A1/UGT2B7/UGT2A3/UGT2B4/UGDH/UGT2B10/ALDH9A1/ALDH1B1/UGT1A1
KEGG_PEROXISOME	KEGG_PEROXISOME	76	-0.445827490716592	-1.92174960009414	9.47069826503142e-05	0.000353701588265459	0.000150554601850123	5101	tags=55%, list=22%, signal=43%	DAO/DECR2/FAR2/GSTK1/GNPAT/AGPS/PEX10/BAAT/MVK/PEX11G/HAO2/PEX7/PEX3/PEX19/DDO/PEX11B/ECI2/PEX26/PEX1/ABCD3/IDH1/NUDT12/HMGCL/PHYH/CRAT/ACOX1/SCP2/PECR/PEX11A/CAT/ECH1/EHHADH/ACAA1/ACOT8/FAR1/PXMP2/EPHX2/MLYCD/PXMP4/CROT/AMACR/ACOX2
KEGG_P53_SIGNALING_PATHWAY	KEGG_P53_SIGNALING_PATHWAY	66	0.462782701266404	1.96412673097254	0.000103399012377299	0.000378440385300916	0.000161084777177267	3575	tags=41%, list=15%, signal=35%	PMAIP1/CASP8/CCNG2/TNFRSF10B/CDKN1A/SHISA5/SERPINB5/APAF1/SFN/SERPINE1/RRM2/IGFBP3/GTSE1/GADD45G/PERP/CCNB1/CDK2/TP53I3/BID/CHEK1/CDK1/MDM2/CCNB2/CD82/CCNE1/DDB2/GADD45B
KEGG_ENDOCYTOSIS	KEGG_ENDOCYTOSIS	177	0.33963180247048	1.69136909238551	0.000110357651725139	0.000395989220896087	0.000168554514502792	4272	tags=32%, list=18%, signal=26%	ARFGAP3/RAB5A/MET/EPN2/SH3GL1/LDLR/SMURF1/EHD1/HLA-E/RAB31/IL2RA/CXCR2/HLA-B/CXCR1/SH3GLB1/EHD4/KIT/HLA-C/ARFGAP1/ARAP2/HLA-F/DNAJC6/HLA-A/F2R/RAB11FIP5/HLA-G/ASAP1/CCR5/FLT1/AP2B1/SMAP2/EPS15/RNF41/CBLB/MDM2/IL2RB/EHD3/NEDD4/IQSEC1/SMURF2/CBL/HGS/PLD2/GRK6/STAM/CXCR4/KDR/AGAP2/ARRB2/PIP5K1A/ARAP1/MVB12A/AP2S1/AP2A1/CLTB/GRK5
KEGG_PANCREATIC_CANCER	KEGG_PANCREATIC_CANCER	69	0.451074517928306	1.92702554920635	0.000161487098799229	0.000568310366928057	0.000241903751237712	5756	tags=52%, list=25%, signal=39%	STAT3/RELA/MAP2K1/BCL2L1/VEGFA/STAT1/RALB/RALGDS/JAK1/TGFBR1/SMAD3/RAC2/TGFB2/E2F3/PIK3R5/BRCA2/PIK3CD/RAC1/TGFB1/RB1/NFKB1/PIK3CA/TGFB3/PIK3CG/ARHGEF6/RALA/PIK3CB/VEGFC/CCND1/PGF/MAPK8/CDK4/CASP9/RAD51/AKT3/VEGFB
KEGG_CARDIAC_MUSCLE_CONTRACTION	KEGG_CARDIAC_MUSCLE_CONTRACTION	73	-0.435071115996539	-1.86392159156585	0.000226094306761211	0.000780665247873614	0.000332293519370995	4208	tags=40%, list=18%, signal=33%	ATP1A1/COX6A1/CACNG4/UQCRC1/CACNB1/COX8A/CYC1/UQCR10/UQCRHL/TPM1/COX6B1/CACNA1F/ATP1B2/COX6C/COX7C/UQCRQ/UQCRC2/UQCR11/UQCRB/COX4I1/COX5B/COX7A2L/CACNA2D2/UQCRFS1/CACNA1D/COX5A/CACNB2/ATP1A2/CACNB3
KEGG_UBIQUITIN_MEDIATED_PROTEOLYSIS	KEGG_UBIQUITIN_MEDIATED_PROTEOLYSIS	129	0.358604390500243	1.71005547010542	0.000234955583808033	0.000796238367349445	0.000338922284635369	3314	tags=30%, list=14%, signal=26%	SOCS1/UBA6/UBE2F/BIRC3/UBE2H/SMURF1/PML/SOCS3/UBE2L6/UBE2S/SYVN1/UBE2Z/TRIP12/UBE2D1/UBE2J2/FZR1/UBE2O/UBE2J1/CDC20/CDC26/FBXW7/UBA1/ANAPC10/CDC27/HUWE1/BRCA1/CBLB/HERC4/MDM2/UBE2C/NEDD4/SMURF2/CBL/CUL1/UBA7/UBE2B/UBE2D3/DDB1/PIAS3
KEGG_CHRONIC_MYELOID_LEUKEMIA	KEGG_CHRONIC_MYELOID_LEUKEMIA	73	0.43835373412681	1.89607136836804	0.000246067816325953	0.000818734734320899	0.00034849795996403	4383	tags=42%, list=19%, signal=35%	RELA/NFKBIA/MAP2K1/BCL2L1/CDKN1A/RUNX1/TGFBR1/SMAD3/STAT5A/TGFB2/BCR/E2F3/PIK3R5/PIK3CD/SHC1/HDAC1/TGFB1/CBLB/STAT5B/RB1/MDM2/CBL/NFKB1/MYC/PIK3CA/GRB2/TGFB3/PIK3CG/PTPN11/PIK3CB/SHC3
KEGG_PENTOSE_AND_GLUCURONATE_INTERCONVERSIONS	KEGG_PENTOSE_AND_GLUCURONATE_INTERCONVERSIONS	19	-0.66046146658475	-2.00102657994378	0.000265630393789338	0.000868042179704444	0.000369485886097951	6046	tags=79%, list=26%, signal=59%	UGT2B17/UGP2/UGT2B11/UGT2B15/RPE/DHDH/UGT2B7/UGT2A3/UGT2B4/CRYL1/UGDH/UGT2B10/DCXR/UGT1A1/XYLB
KEGG_FC_GAMMA_R_MEDIATED_PHAGOCYTOSIS	KEGG_FC_GAMMA_R_MEDIATED_PHAGOCYTOSIS	91	0.398227548458095	1.78313923678315	0.000391051148534587	0.00125548000318999	0.000534400461524644	3744	tags=40%, list=16%, signal=33%	LYN/MAP2K1/PLA2G4E/ARPC1B/FCGR2A/SPHK1/FCGR3A/FCGR1A/ARPC3/RAC2/LIMK1/ARPC1A/HCK/VASP/PIK3R5/FCGR2B/WAS/VAV1/PIK3CD/NCF1/ARPC4/ASAP1/PTPRC/RAC1/PRKCB/ARPC5L/DOCK2/PRKCE/PLD2/WASF1/ARPC5/SYK/PIK3CA/GSN/PIP5K1A/PIK3CG
KEGG_N_GLYCAN_BIOSYNTHESIS	KEGG_N_GLYCAN_BIOSYNTHESIS	45	0.507813751490059	1.99477005080607	0.000420196139392112	0.00132579126739235	0.000564328753448572	2878	tags=40%, list=12%, signal=35%	RPN1/STT3A/RPN2/DDOST/ALG2/MGAT2/MGAT1/TUSC3/B4GALT1/GANAB/ALG5/B4GALT3/DAD1/ALG9/MOGS/FUT8/MAN1A2/DPAGT1
KEGG_PPAR_SIGNALING_PATHWAY	KEGG_PPAR_SIGNALING_PATHWAY	69	-0.438729796756853	-1.87488965222035	0.000488430449625209	0.00151496224205785	0.000644850192190285	2094	tags=35%, list=9%, signal=32%	PPARA/PLIN1/CD36/CPT2/PDPK1/CPT1A/ACOX1/RXRB/SCP2/FABP5/PCK2/EHHADH/PPARG/ACAA1/FABP1/SORBS1/ACADM/AQP7/RXRG/PCK1/SLC27A4/CYP27A1/ACOX2/HMGCS2
KEGG_ADHERENS_JUNCTION	KEGG_ADHERENS_JUNCTION	67	0.429060379836347	1.82108798423954	0.000804108129875608	0.00245252979612061	0.00104392985282097	3167	tags=33%, list=14%, signal=28%	MET/CTNNB1/LMO7/ACTG1/IQGAP1/ACTB/TGFBR1/CTNNA1/SMAD3/SNAI1/PTPN1/RAC2/ACTN1/RHOA/WAS/EP300/PTPRJ/RAC1/YES1/FYN/SSX2IP/WASF1
KEGG_GLYCOSPHINGOLIPID_BIOSYNTHESIS_GLOBO_SERIES	KEGG_GLYCOSPHINGOLIPID_BIOSYNTHESIS_GLOBO_SERIES	14	0.671376666135713	1.96156171985302	0.000831624531415655	0.00249487359424696	0.00106195367255839	2449	tags=43%, list=11%, signal=38%	ST3GAL1/GLA/FUT2/ST3GAL2/A4GALT/HEXA
KEGG_BLADDER_CANCER	KEGG_BLADDER_CANCER	41	0.493537732064554	1.90265729934107	0.000849876205837136	0.00250850557529348	0.00106775618390404	5242	tags=49%, list=22%, signal=38%	MAP2K1/CXCL8/TYMP/VEGFA/CDKN1A/MMP1/MMP9/E2F3/RASSF1/DAPK3/RB1/MDM2/MYC/DAPK1/MMP2/RPS6KA5/VEGFC/CCND1/PGF/CDK4
KEGG_ARRHYTHMOGENIC_RIGHT_VENTRICULAR_CARDIOMYOPATHY_ARVC	KEGG_ARRHYTHMOGENIC_RIGHT_VENTRICULAR_CARDIOMYOPATHY_ARVC	73	0.411253109087799	1.77884932780825	0.000897891313492689	0.00260816048205019	0.00111017472344961	1714	tags=23%, list=7%, signal=22%	ITGA2/ITGB6/ITGA6/ITGAV/ATP2A2/ITGB1/ITGB4/CTNNB1/ACTG1/ACTB/ITGB3/CTNNA1/ITGA3/ITGA5/GJA1/ACTN1/EMD
KEGG_VIBRIO_CHOLERAE_INFECTION	KEGG_VIBRIO_CHOLERAE_INFECTION	53	0.441412164990399	1.79416636870373	0.000960559915475698	0.00274660100831332	0.00116910252870397	2803	tags=32%, list=12%, signal=28%	PDIA4/ATP6V1G1/TCIRG1/ATP6V1F/ATP6V0B/ACTG1/ACTB/ATP6V1B2/KDELR1/KDELR3/GNAS/SEC61A1/ATP6V0C/ARF1/SEC61B/KDELR2/PRKCB
KEGG_RENAL_CELL_CARCINOMA	KEGG_RENAL_CELL_CARCINOMA	66	0.417301184173717	1.77109561022737	0.00110212101265205	0.00310289454331269	0.00132076040382593	4816	tags=39%, list=21%, signal=31%	SLC2A1/MET/MAP2K1/HIF1A/VEGFA/PAK2/EGLN3/RAP1B/TGFB2/PIK3R5/HGF/ETS1/EP300/PIK3CD/RAPGEF1/RAC1/TGFB1/PIK3CA/GRB2/TGFB3/PIK3CG/PTPN11/PIK3CB/VEGFC/PDGFB/EPAS1
KEGG_OLFACTORY_TRANSDUCTION	KEGG_OLFACTORY_TRANSDUCTION	369	-0.262437307397241	-1.4237357050273	0.00126719599654057	0.00351358889949885	0.00149557422239238	11936	tags=61%, list=51%, signal=30%	OR5I1/CLCA4/OR9K2/OR6S1/OR2F1/OR4X1/OR52R1/OR52B6/OR4F6/OR51B2/OR1L1/OR6C3/OR8D1/OR5A1/OR10J3/OR2G3/OR12D2/OR2B6/OR6N2/OR8K1/OR10A4/OR2A42/OR7G3/OR1L8/OR51G1/OR5V1/OR6K6/OR2A25/OR2Z1/OR13D1/OR52J3/OR1A2/OR51I1/OR11G2/OR1L6/OR4C16/OR10H1/OR14A16/OR11A1/OR5AK2/OR3A3/OR51G2/OR2V2/OR4K14/OR8B8/OR4A5/OR52D1/OR4C15/OR52E4/OR52M1/OR2L3/OR8K5/OR5P3/OR10A7/OR2C3/OR2B2/OR4C11/OR4C13/OR10X1/OR2L2/CNGA4/OR1C…
KEGG_PROXIMAL_TUBULE_BICARBONATE_RECLAMATION	KEGG_PROXIMAL_TUBULE_BICARBONATE_RECLAMATION	23	-0.578266279842695	-1.87076563458722	0.00130610724924906	0.00356742726287429	0.00151849075325106	6986	tags=70%, list=30%, signal=49%	ATP1A4/AQP1/ATP1B3/MDH1/ATP1A1/CA4/GLS2/GLUD1/GLS/ATP1B2/SLC25A10/PCK2/SLC4A4/CA2/PCK1/ATP1A2
KEGG_ALZHEIMERS_DISEASE	KEGG_ALZHEIMERS_DISEASE	144	-0.32883891948112	-1.5749778619991	0.00153095276168653	0.00410729295369986	0.00174828690580264	3858	tags=35%, list=17%, signal=29%	SDHC/UQCRC1/NDUFAB1/SDHA/COX8A/NDUFS2/GRIN2C/CYC1/NDUFS7/UQCR10/UQCRHL/NDUFS4/NDUFB1/RYR3/BAD/COX6B1/CACNA1F/CHP1/NDUFV1/COX6C/COX7C/NDUFB9/NDUFS3/PLCB4/UQCRQ/NDUFB5/UQCRC2/NDUFB7/UQCR11/UQCRB/GRIN2A/NDUFA2/SDHB/NDUFB8/COX4I1/COX5B/NDUFS1/NDUFV3/NDUFA6/COX7A2L/CYCS/NDUFB10/SDHD/NDUFA5/UQCRFS1/NDUFC2/CHP2/NDUFA10/CACNA1D/COX5A
KEGG_RETINOL_METABOLISM	KEGG_RETINOL_METABOLISM	52	-0.429076398198341	-1.70576658622621	0.00154865144155896	0.00410729295369986	0.00174828690580264	6046	tags=52%, list=26%, signal=39%	UGT2B17/CYP3A43/UGT2B11/UGT2B15/RDH12/CYP26A1/CYP3A4/LRAT/UGT2B7/UGT2A3/UGT2B4/CYP2B6/ADH4/RETSAT/RDH5/UGT2B10/CYP2C19/CYP2C9/ADH5/ADH1C/ALDH1A1/PNPLA4/UGT1A1/DHRS4L2/ADH1B/ADH6/ADH1A
KEGG_ACUTE_MYELOID_LEUKEMIA	KEGG_ACUTE_MYELOID_LEUKEMIA	57	0.435438307147684	1.79241725104015	0.00189650004144558	0.00495799296549345	0.00211039102356351	5127	tags=44%, list=22%, signal=34%	STAT3/RELA/MAP2K1/PML/RUNX1/KIT/PIM1/PIM2/STAT5A/SPI1/PIK3R5/PIK3CD/STAT5B/NFKB1/MYC/PIK3CA/GRB2/FLT3/PIK3CG/PPARD/PIK3CB/TCF7/CCND1/LEF1/MTOR
KEGG_HYPERTROPHIC_CARDIOMYOPATHY_HCM	KEGG_HYPERTROPHIC_CARDIOMYOPATHY_HCM	82	0.377912732016175	1.6786889141101	0.00219097993603773	0.00564717363795641	0.00240374374005622	4382	tags=35%, list=19%, signal=29%	ITGA2/ITGB6/ITGA6/ITGAV/ATP2A2/ITGB1/ITGB4/TPM4/ACTG1/IL6/ACTB/PRKAA2/ITGB3/ITGA3/ITGA5/TGFB2/EMD/TNF/TGFB1/LMNA/ACE/TPM3/TGFB3/CACNA1C/SLC8A1/ITGB7/LAMA2/ITGA4/TTN
KEGG_AMINO_SUGAR_AND_NUCLEOTIDE_SUGAR_METABOLISM	KEGG_AMINO_SUGAR_AND_NUCLEOTIDE_SUGAR_METABOLISM	42	0.463460241800513	1.78925040470975	0.00266338048666421	0.00676942540360487	0.00288143502943204	3811	tags=38%, list=16%, signal=32%	CYB5R3/HK2/HK1/PGM3/GALE/GMPPA/GMPPB/GPI/HK3/GFPT2/HEXA/GMDS/GNE/NPL/GALK1/PMM2
KEGG_DNA_REPLICATION	KEGG_DNA_REPLICATION	36	0.47403978186799	1.77046466204695	0.00288160985347061	0.00722376168746743	0.00307482522216042	6982	tags=64%, list=30%, signal=45%	FEN1/RNASEH2A/POLD3/POLA2/MCM3/RFC4/DNA2/MCM6/LIG1/RFC2/RNASEH1/MCM2/MCM5/POLD1/RFC3/POLD2/PCNA/POLD4/RPA2/MCM7/POLE2/POLA1/SSBP1
KEGG_RIBOSOME	KEGG_RIBOSOME	86	-0.36739912145291	-1.62794091260252	0.00320835003945161	0.00792548094211218	0.00337351504007076	7323	tags=41%, list=31%, signal=28%	RPL13/RPS18/RPS6/RPS8/RPS10/RPL18A/RPS2/RPS27L/RPL8/RPL35A/RPS27/RPS17/RPS4X/RPL3L/RPL4/RPL18/RPL14/RPL10A/RPL23A/RPS5/RPL7/RPS3A/RPL15/RPL19/RPL31/RPL13A/RPL10/RPL3/RPL5/RPS26/RPL37/RPS23/RPL10L/RPL41/RPL26
KEGG_PROTEIN_EXPORT	KEGG_PROTEIN_EXPORT	22	0.56913155611125	1.86396661872459	0.00324814792709516	0.00792548094211218	0.00337351504007076	4355	tags=64%, list=19%, signal=52%	HSPA5/SRP68/SEC61A1/SRP54/SPCS3/SEC61B/SRP19/SEC11C/SPCS2/SRPRB/SPCS1/SEC61A2/SEC63/SRP72
KEGG_NEUROTROPHIN_SIGNALING_PATHWAY	KEGG_NEUROTROPHIN_SIGNALING_PATHWAY	124	0.331226663239482	1.55855074276075	0.00329882740950723	0.00794322915710294	0.00338106964409329	4698	tags=35%, list=20%, signal=28%	RELA/MAP3K5/NFKBIA/MAP2K1/IRAK2/YWHAG/IRAK3/RIPK2/CALM3/MAPK7/RAP1B/RPS6KA4/NFKBIE/IRS1/RPS6KA2/MAGED1/MAPKAPK2/YWHAZ/PIK3R5/RHOA/PIK3CD/RAPGEF1/SH2B2/RAC1/SHC1/IRAK1/ARHGDIB/NFKBIB/NFKB1/PIK3CA/ARHGDIA/GRB2/MAP3K3/PIK3CG/PTPN11/CSK/PIK3CB/SHC3/IRS2/GSK3B/RPS6KA5/ZNF274/YWHAH
KEGG_GLYCOSAMINOGLYCAN_BIOSYNTHESIS_CHONDROITIN_SULFATE	KEGG_GLYCOSAMINOGLYCAN_BIOSYNTHESIS_CHONDROITIN_SULFATE	22	0.566970796436497	1.8568899000616	0.00349328804820437	0.0082675775658311	0.00351912993886397	4833	tags=50%, list=21%, signal=40%	CHPF2/CHST11/CHST15/DSE/CHPF/CHST3/CSGALNACT2/CHSY1/CSGALNACT1/CHSY3/UST
KEGG_FRUCTOSE_AND_MANNOSE_METABOLISM	KEGG_FRUCTOSE_AND_MANNOSE_METABOLISM	32	0.509811441826325	1.87007966147729	0.00352388551986244	0.0082675775658311	0.00351912993886397	2831	tags=44%, list=12%, signal=38%	PFKFB3/PFKP/HK2/HK1/SORD/GMPPA/MTMR6/GMPPB/PFKFB4/ALDOA/HK3/TPI1/GMDS/AKR1B1
KEGG_AXON_GUIDANCE	KEGG_AXON_GUIDANCE	128	0.336200462183536	1.59080881683971	0.00379828657332847	0.00879856256859632	0.00374514598835852	4091	tags=34%, list=18%, signal=28%	RND1/EPHA2/SEMA4B/MET/SEMA7A/ITGB1/PPP3R1/PAK2/PLXNA1/SEMA3F/RAC2/LIMK1/DCC/SEMA4D/RHOD/RHOA/EPHA4/SEMA4A/EFNA2/PLXNB2/PLXNC1/RAC1/EFNA3/PLXNA3/GNAI3/GNAI2/SEMA4F/EPHB1/NCK1/FYN/NFATC1/CXCR4/SEMA6B/EFNB1/EFNB2/NFATC2/SEMA3C/ROBO1/SRGAP2/ABLIM1/PPP3CC/CFL2/ABLIM3
KEGG_AMINOACYL_TRNA_BIOSYNTHESIS	KEGG_AMINOACYL_TRNA_BIOSYNTHESIS	22	-0.549962787765934	-1.76738919826107	0.00460420343224216	0.0105321153512539	0.00448304018402526	5939	tags=64%, list=25%, signal=47%	FARSB/FARS2/AARS2/WARS2/RARS2/DARS2/MTFMT/PSTK/IARS2/TARS2/HARS2/NARS2/SEPSECS/PARS2
KEGG_GLYCOLYSIS_GLUCONEOGENESIS	KEGG_GLYCOLYSIS_GLUCONEOGENESIS	61	0.404589643662764	1.68277254786379	0.00521680063483902	0.0117861051379696	0.00501680632850016	2071	tags=28%, list=9%, signal=25%	PFKP/PGK1/LDHA/PKM/ENO1/HK2/HK1/PGAM1/PGAM4/GAPDH/AKR1A1/GPI/ALDOA/ENO2/HK3/TPI1/LDHB
KEGG_TYROSINE_METABOLISM	KEGG_TYROSINE_METABOLISM	40	-0.438629536701649	-1.64388352287219	0.00625404641386222	0.0139572011431315	0.00594094267812329	2963	tags=35%, list=13%, signal=31%	GSTZ1/ADH4/LCMT1/HPD/GOT1/MAOB/ADH5/ADH1C/MAOA/DDC/ADH1B/TAT/ADH6/ADH1A
KEGG_PROSTATE_CANCER	KEGG_PROSTATE_CANCER	89	0.350441751990464	1.55707770654514	0.00653792004840684	0.0144149321549211	0.00613577785139006	5127	tags=39%, list=22%, signal=31%	RELA/NFKBIA/MAP2K1/CDKN1A/CTNNB1/HSP90B1/CREB3/CREB5/CREB3L2/E2F3/PIK3R5/CDK2/EP300/PIK3CD/CREB3L1/HSP90AB1/RB1/MDM2/PDGFRB/NFKB1/CCNE1/NKX3-1/GSTP1/PIK3CA/GRB2/PIK3CG/PDGFC/CREB1/PIK3CB/GSK3B/PDGFB/TCF7/CCND1/LEF1/MTOR
KEGG_GALACTOSE_METABOLISM	KEGG_GALACTOSE_METABOLISM	24	0.531644129240453	1.78838096758941	0.00685390830244304	0.0149317288017509	0.00635575456617525	4644	tags=54%, list=20%, signal=43%	PFKP/HK2/HK1/GALE/HK3/GLA/B4GALT1/MGAM/AKR1B1/GLB1/GALK1/GAA/B4GALT2
KEGG_PRION_DISEASES	KEGG_PRION_DISEASES	35	0.451692774642523	1.66890356396345	0.00902504134481944	0.0194303831306113	0.00827062612404506	3110	tags=34%, list=13%, signal=30%	IL1A/HSPA5/MAP2K1/IL1B/IL6/SOD1/C1QA/EGR1/LAMC1/STIP1/C1QB/FYN
KEGG_AMYOTROPHIC_LATERAL_SCLEROSIS_ALS	KEGG_AMYOTROPHIC_LATERAL_SCLEROSIS_ALS	53	0.393386505858959	1.59896100446024	0.00980645805994502	0.0208672305229063	0.00888222639456464	2882	tags=26%, list=12%, signal=23%	RAB5A/MAP2K3/CASP1/MAP3K5/TNFRSF1A/BCL2L1/PPP3R1/APAF1/TNFRSF1B/SOD1/TNF/RAC1/BID/DAXX
KEGG_HISTIDINE_METABOLISM	KEGG_HISTIDINE_METABOLISM	28	-0.478413927253402	-1.64304198810634	0.0105227661353846	0.0221340942847744	0.00942147240191722	4638	tags=39%, list=20%, signal=32%	HEMK1/FTCD/ALDH7A1/LCMT1/MAOB/ALDH9A1/MAOA/ALDH1B1/DDC/HNMT/ASPA
KEGG_PENTOSE_PHOSPHATE_PATHWAY	KEGG_PENTOSE_PHOSPHATE_PATHWAY	27	0.467311105370263	1.63234812729257	0.0115559477437778	0.0240311186035379	0.0102289489598033	1843	tags=30%, list=8%, signal=27%	PFKP/PGD/GPI/ALDOA/G6PD/TKT/TALDO1/PRPS1
KEGG_GLYCOSAMINOGLYCAN_DEGRADATION	KEGG_GLYCOSAMINOGLYCAN_DEGRADATION	20	0.540358281968923	1.74347797101596	0.0119002097711323	0.0243718479844647	0.0103739818858234	4675	tags=60%, list=20%, signal=48%	HPSE/ARSB/HS3ST3B1/HEXA/GLB1/GALNS/HYAL2/HS3ST3A1/HGSNAT/GNS/NAGLU/IDS
KEGG_INOSITOL_PHOSPHATE_METABOLISM	KEGG_INOSITOL_PHOSPHATE_METABOLISM	54	-0.391352705926952	-1.56860260875214	0.0119988689972257	0.0243718479844647	0.0103739818858234	2980	tags=31%, list=13%, signal=28%	ITPK1/PIP5K1B/IMPA2/PI4KB/PLCB4/OCRL/ALDH6A1/MINPP1/ITPKA/PTEN/PLCG1/PLCE1/PLCD3/CDIPT/INPP5J/INPP5K/PLCD1
KEGG_OOCYTE_MEIOSIS	KEGG_OOCYTE_MEIOSIS	110	0.311311819531913	1.44442837283567	0.0121193342436409	0.0243718479844647	0.0103739818858234	3654	tags=30%, list=16%, signal=25%	PPP2R5B/MAP2K1/PPP3R1/YWHAG/CALM3/PPP2R5C/REC8/RPS6KA2/PTTG1/BUB1/MAD2L2/YWHAZ/CCNB1/ESPL1/CDK2/CDC20/CDC26/ITPR3/ANAPC10/CDC27/PLK1/CDK1/CCNB2/FBXO5/PKMYT1/ADCY7/CUL1/SLK/PPP2CA/CCNE1/ITPR1/AURKA/FBXO43
KEGG_O_GLYCAN_BIOSYNTHESIS	KEGG_O_GLYCAN_BIOSYNTHESIS	28	0.476388223692423	1.68976935033618	0.0123015541955417	0.0244693958454797	0.0104155035522893	5628	tags=54%, list=24%, signal=41%	GALNT2/ST3GAL1/GCNT3/GALNT14/C1GALT1/ST3GAL2/GALNT18/GALNT3/GALNT5/GALNT6/C1GALT1C1/GALNTL6/GALNT10/GALNT15/B4GALT5
KEGG_ADIPOCYTOKINE_SIGNALING_PATHWAY	KEGG_ADIPOCYTOKINE_SIGNALING_PATHWAY	66	0.364832691430282	1.54841060309722	0.0127491671631756	0.0250870708694745	0.0106784195820599	1821	tags=23%, list=8%, signal=21%	STAT3/SLC2A1/RELA/JAK2/NFKBIA/TNFRSF1A/SOCS3/PRKAA2/NFKBIE/IRS1/TNFRSF1B/ACSL3/ACSL4/ACSL1/TNF
KEGG_PYRUVATE_METABOLISM	KEGG_PYRUVATE_METABOLISM	40	-0.416867510353719	-1.56232440853009	0.0134125232181317	0.0261116143501926	0.0111145209198404	4458	tags=45%, list=19%, signal=36%	ACYP1/ALDH7A1/DLAT/ME2/ACOT12/ACSS2/LDHD/PDHA1/ALDH9A1/PCK2/DLD/ALDH1B1/ACAT1/HAGH/ACSS1/PCK1/ME3/ACACB
KEGG_SNARE_INTERACTIONS_IN_VESICULAR_TRANSPORT	KEGG_SNARE_INTERACTIONS_IN_VESICULAR_TRANSPORT	37	0.425204489206763	1.60421177059788	0.0143941470864098	0.0274975984356817	0.0117044710051219	3303	tags=30%, list=14%, signal=26%	STX5/BET1L/STX4/STX11/YKT6/VAMP5/STX18/GOSR2/BET1/STX1A/STX2
KEGG_PYRIMIDINE_METABOLISM	KEGG_PYRIMIDINE_METABOLISM	94	0.322750637810614	1.45348906006692	0.0144249696711773	0.0274975984356817	0.0117044710051219	4744	tags=37%, list=20%, signal=30%	PNP/TYMP/UPP1/TK1/TXNRD1/ENTPD3/DPYD/RRM2/CDA/NT5C3A/TK2/POLD3/NME5/POLR3C/POLA2/CTPS1/RRM1/ENTPD4/TYMS/NME1/CMPK2/ENTPD1/POLR3D/POLR2L/POLR2G/POLR2C/CMPK1/POLR3H/POLR2A/POLR3G/NME7/DTYMK/CAD/POLD1/DCTD
KEGG_BETA_ALANINE_METABOLISM	KEGG_BETA_ALANINE_METABOLISM	22	-0.511738923092526	-1.64455098621767	0.0153409708041285	0.0289422438882013	0.0123193905535053	2042	tags=41%, list=9%, signal=37%	HADHA/ECHS1/HIBCH/ALDH9A1/EHHADH/ALDH1B1/ACADM/MLYCD/ABAT
KEGG_GLYCOSAMINOGLYCAN_BIOSYNTHESIS_KERATAN_SULFATE	KEGG_GLYCOSAMINOGLYCAN_BIOSYNTHESIS_KERATAN_SULFATE	14	0.566664834198744	1.65562508025327	0.0168228239266756	0.0314140487610372	0.0133715249256068	4904	tags=64%, list=21%, signal=51%	ST3GAL1/B4GALT1/B4GALT3/ST3GAL2/FUT8/B3GNT7/CHST2/B4GALT2/B3GNT2
KEGG_RNA_DEGRADATION	KEGG_RNA_DEGRADATION	55	0.373725977660782	1.52130281132428	0.0178330694368667	0.0329641586560264	0.0140313358673911	5783	tags=36%, list=25%, signal=27%	ENO1/XRN1/ENO2/DCP1A/DCPS/CNOT8/PATL1/LSM3/CNOT3/EXOSC9/DIS3/EXOSC7/EXOSC8/LSM1/EXOSC1/EXOSC2/LSM6/XRN2/HSPD1/DCP2
KEGG_SELENOAMINO_ACID_METABOLISM	KEGG_SELENOAMINO_ACID_METABOLISM	23	-0.482572185301265	-1.56118295660408	0.0218635871583893	0.0400103644998525	0.0170305836812717	3326	tags=39%, list=14%, signal=34%	CBS/AHCYL2/LCMT1/GGT6/SEPHS1/PAPSS2/SEPHS2/CTH/GGT7
KEGG_PHOSPHATIDYLINOSITOL_SIGNALING_SYSTEM	KEGG_PHOSPHATIDYLINOSITOL_SIGNALING_SYSTEM	75	-0.339131871160341	-1.45799275993451	0.0224984405364731	0.0407645011700453	0.0173515851974884	3498	tags=28%, list=15%, signal=24%	ITPK1/DGKB/PIP5K1B/IMPA2/CDS1/PI4KB/PLCB4/OCRL/ITPKA/PTEN/PLCG1/DGKQ/PLCE1/PLCD3/CDIPT/PIK3R2/INPP5J/INPP5K/PIK3R1/PLCD1/DGKD
KEGG_FC_EPSILON_RI_SIGNALING_PATHWAY	KEGG_FC_EPSILON_RI_SIGNALING_PATHWAY	77	0.327141245593473	1.43426196950604	0.0228396811714081	0.0409770750428203	0.0174420681804355	3744	tags=30%, list=16%, signal=25%	MAP2K3/CSF2/LYN/MAP2K1/PLA2G4E/PLA2G2A/LCP2/RAC2/FCER1G/PIK3R5/TNF/VAV1/PIK3CD/BTK/RAC1/PRKCB/PRKCE/FYN/PLA2G2D/SYK/PIK3CA/GRB2/PIK3CG
KEGG_CIRCADIAN_RHYTHM_MAMMAL	KEGG_CIRCADIAN_RHYTHM_MAMMAL	13	0.569399565121375	1.61282361136561	0.0236824319079602	0.0420765537782205	0.0179100660315693	1708	tags=38%, list=7%, signal=36%	BHLHE40/CRY1/CSNK1D/CSNK1E/CLOCK
KEGG_GLYCINE_SERINE_AND_THREONINE_METABOLISM	KEGG_GLYCINE_SERINE_AND_THREONINE_METABOLISM	31	-0.427112312573225	-1.51360428641429	0.0283833951098827	0.0496538246803013	0.0211353639709076	1527	tags=29%, list=7%, signal=27%	MAOB/CTH/BHMT/MAOA/AMT/GATM/DLD/CHDH/GLYCTK
KEGG_GLYCEROPHOSPHOLIPID_METABOLISM	KEGG_GLYCEROPHOSPHOLIPID_METABOLISM	68	-0.346984371720682	-1.47589072646612	0.0284898994067302	0.0496538246803013	0.0211353639709076	3502	tags=35%, list=15%, signal=30%	PLA2G1B/ETNK1/DGKB/MBOAT2/GPAM/AGPAT1/GPD1L/AGPAT3/LPCAT3/MBOAT1/ADPRM/CDS1/CRLS1/PLD1/PLA2G6/PLA2G15/PCYT2/PLA2G12B/DGKQ/CDIPT/PLA2G12A/CHKA/CHPT1/DGKD
KEGG_DILATED_CARDIOMYOPATHY	KEGG_DILATED_CARDIOMYOPATHY	89	0.321491661884007	1.42844708633165	0.029889800766329	0.0516022032097944	0.0219646996693977	4382	tags=31%, list=19%, signal=26%	ITGA2/ITGB6/ITGA6/ITGAV/ATP2A2/ITGB1/ITGB4/TPM4/ACTG1/ACTB/ITGB3/GNAS/ITGA3/ITGA5/TGFB2/EMD/TNF/TGFB1/LMNA/ADCY7/TPM3/TGFB3/CACNA1C/SLC8A1/ITGB7/LAMA2/ITGA4/TTN
KEGG_PHENYLALANINE_METABOLISM	KEGG_PHENYLALANINE_METABOLISM	17	-0.513492481429976	-1.5266504104099	0.0364729935156854	0.0623790449847703	0.0265519087079264	2072	tags=59%, list=9%, signal=54%	AOC3/GOT2/PAH/HPD/PRDX6/GOT1/MAOB/MAOA/DDC/TAT
KEGG_COLORECTAL_CANCER	KEGG_COLORECTAL_CANCER	62	0.337290472832168	1.41044055838684	0.0421743393971523	0.0712427356229691	0.0303247767391413	3744	tags=34%, list=16%, signal=29%	MAP2K1/CTNNB1/RALGDS/TGFBR1/SMAD3/RAC2/TGFB2/BIRC5/FOS/DCC/PIK3R5/RHOA/PIK3CD/MSH6/RAC1/TGFB1/MYC/MLH1/PIK3CA/TGFB3/PIK3CG
KEGG_PORPHYRIN_AND_CHLOROPHYLL_METABOLISM	KEGG_PORPHYRIN_AND_CHLOROPHYLL_METABOLISM	31	-0.412613394321784	-1.46222289522579	0.0424341977207849	0.0712427356229691	0.0303247767391413	6046	tags=48%, list=26%, signal=36%	UGT2B17/BLVRB/UGT2B11/UGT2B15/MMAB/UGT2B7/UGT2A3/UGT2B4/HCCS/UGT2B10/COX15/ALAD/FTH1/COX10/UGT1A1
