# Supplementary material for: Revealing key genes and molecular mechanisms associated with dietary restriction in ulcerative colitis
Source: Front Mol Biosci. 2026 Mar 25;13:1786138. doi: 10.3389/fmolb.2026.1786138 (PMC13056633; doi:10.3389/fmolb.2026.1786138)
Supplement: Supplementary file 1 [file Supplementaryfile1.zip › Supplementary Tables and Figures/Supplementary Table 10.csv]

ID	Description	setSize	enrichmentScore	NES	pvalue	p.adjust	qvalue	rank	leading_edge	core_enrichment
KEGG_HEMATOPOIETIC_CELL_LINEAGE	KEGG_HEMATOPOIETIC_CELL_LINEAGE	85	-0.720276042032025	-2.97174017477743	1e-10	1.14375e-09	5.52631578947369e-10	2831	tags=62%, list=12%, signal=55%	HLA-DRB5/CD55/FCER2/CR2/CD59/HLA-DRB3/CD1B/IL3RA/CD14/CD1C/FLT3/CD8A/IL11/FLT3LG/CSF2/CD22/CD33/MS4A1/HLA-DRB1/CD3G/IL1A/CSF1R/CD5/CD7/GP1BA/CD4/HLA-DRA/FCGR1A/IL5RA/IL1B/CD3D/CD19/IL6/ITGA4/CSF3/CSF3R/CD3E/ITGAM/CSF1/CD34/MME/CSF2RA/IL1R1/CD2/CD37/TNF/CD38/CR1/IL2RA/CD44/IL7R/ITGA5/ITGB3
KEGG_CYTOKINE_CYTOKINE_RECEPTOR_INTERACTION	KEGG_CYTOKINE_CYTOKINE_RECEPTOR_INTERACTION	256	-0.59993886868135	-2.88639446966578	1e-10	1.14375e-09	5.52631578947369e-10	3749	tags=54%, list=16%, signal=46%	TNFRSF4/EDA2R/IL26/PF4/NGFR/IFNE/TNFSF14/CD70/BMP7/PF4V1/CXCL3/IL4R/LIFR/CCL8/INHBB/TNFRSF10B/IL22/CXCL2/IL23A/CD40LG/IFNAR1/VEGFB/LEPR/CXCR6/TNFRSF18/CCL21/CXCL1/TNFSF9/TNFSF13/CXCL12/PPBP/CCL19/CXCL16/PDGFC/LTB/IL3RA/FLT4/LIF/IL17A/TNFSF15/TNFRSF13C/CXCL5/ACVR1/CCL4/CX3CR1/CRLF2/FLT3/IL21/IL11/FLT3LG/CCR6/CSF2/TNFRSF11B/BMPR2/IL24/CCL11/IL10/IL1A/PDGFRA/CSF1R/CXCR5/CCL7/OSM/TNFSF11/LTA/IL15RA/C…
KEGG_CELL_ADHESION_MOLECULES_CAMS	KEGG_CELL_ADHESION_MOLECULES_CAMS	128	-0.643431132454036	-2.84780231941572	1e-10	1.14375e-09	5.52631578947369e-10	2977	tags=57%, list=13%, signal=50%	ALCAM/NCAM2/HLA-DRB5/ITGB8/CLDN2/CD40LG/CDH2/HLA-DQB1/CLDN5/ITGA8/CDH3/HLA-DRB3/CADM3/L1CAM/CD274/CD8A/NLGN2/CD22/HLA-DPB1/HLA-DRB1/HLA-DMA/ITGB7/HLA-DOA/SDC3/ITGA9/HLA-DMB/HLA-DQA2/HLA-DPA1/CNTNAP1/SPN/PDCD1/JAM2/CD4/HLA-DRA/MADCAM1/HLA-DQA1/ITGA4/VCAN/CD6/JAM3/ITGAV/CADM1/CD40/CD28/PTPRM/ITGAM/NRCAM/CD226/CD34/SDC2/CD276/NLGN4X/ESAM/ICAM3/VCAM1/CDH5/HLA-DOB/PECAM1/SELP/CD2/SELE/PDCD1LG2/ICAM1/I…
KEGG_LEISHMANIA_INFECTION	KEGG_LEISHMANIA_INFECTION	69	-0.70217152146333	-2.78508705252547	1e-10	1.14375e-09	5.52631578947369e-10	3062	tags=67%, list=13%, signal=58%	IRAK1/HLA-DRB5/NFKB1/CYBA/ELK1/JAK2/HLA-DQB1/HLA-DRB3/RELA/NFKBIA/HLA-DPB1/HLA-DRB1/HLA-DMA/IL10/HLA-DOA/IL1A/HLA-DMB/HLA-DQA2/HLA-DPA1/JAK1/STAT1/PTPN6/IFNG/PTGS2/HLA-DRA/FCGR1A/IL1B/HLA-DQA1/C3/ITGA4/NCF4/TLR2/FCGR3A/TGFB3/NCF2/FCGR2A/ITGAM/HLA-DOB/TLR4/TNF/NCF1/TGFB2/CR1/PRKCB/ITGB2/TGFB1
KEGG_SYSTEMIC_LUPUS_ERYTHEMATOSUS	KEGG_SYSTEMIC_LUPUS_ERYTHEMATOSUS	53	-0.73725096670839	-2.77461763473918	1e-10	1.14375e-09	5.52631578947369e-10	2962	tags=66%, list=13%, signal=58%	C1QB/C5/HLA-DRB5/C1QC/CD40LG/C2/HLA-DQB1/HLA-DRB3/C1QA/HLA-DPB1/HLA-DRB1/HLA-DMA/IL10/HLA-DOA/HLA-DMB/HLA-DQA2/HLA-DPA1/IFNG/HLA-DRA/FCGR1A/HLA-DQA1/C3/C4B/CD40/FCGR3A/CD28/FCGR2A/HLA-DOB/C1S/TNF/CD86/ACTN1/CD80/C1R/FCGR2B
KEGG_ECM_RECEPTOR_INTERACTION	KEGG_ECM_RECEPTOR_INTERACTION	83	-0.671369486394431	-2.75840712989114	1e-10	1.14375e-09	5.52631578947369e-10	3405	tags=59%, list=15%, signal=51%	ITGB1/ITGA7/ITGA10/LAMC2/TNXB/LAMB1/ITGA2/COL5A3/THBS1/ITGA11/HSPG2/ITGB8/LAMA1/FN1/ITGA8/RELN/CD47/LAMA2/LAMC3/LAMA5/SV2B/ITGB7/LAMB2/SDC3/ITGA9/GP1BA/THBS2/LAMA4/COL3A1/VWF/ITGA4/COL5A1/COL6A3/COL1A2/ITGAV/SPP1/COL1A1/SV2A/TNC/SDC2/COL4A2/COL5A2/LAMC1/COL6A2/COL6A1/COL4A1/CD44/ITGA5/ITGB3
KEGG_INTESTINAL_IMMUNE_NETWORK_FOR_IGA_PRODUCTION	KEGG_INTESTINAL_IMMUNE_NETWORK_FOR_IGA_PRODUCTION	47	-0.749639163062712	-2.7522640387576	1e-10	1.14375e-09	5.52631578947369e-10	2831	tags=72%, list=12%, signal=64%	HLA-DRB5/CD40LG/HLA-DQB1/TNFSF13/HLA-DRB3/CXCL12/AICDA/TNFRSF13C/HLA-DPB1/HLA-DRB1/HLA-DMA/ITGB7/IL10/HLA-DOA/HLA-DMB/HLA-DQA2/HLA-DPA1/IL15RA/HLA-DRA/MADCAM1/HLA-DQA1/IL6/CCR10/TNFRSF17/ITGA4/TNFSF13B/CD40/CD28/CXCR4/HLA-DOB/CD86/CD80/ICOS/TGFB1
KEGG_CITRATE_CYCLE_TCA_CYCLE	KEGG_CITRATE_CYCLE_TCA_CYCLE	31	0.833507532713738	2.73769045099071	1e-10	1.14375e-09	5.52631578947369e-10	3533	tags=87%, list=15%, signal=74%	SUCLG1/ACO2/PCK2/DLD/SUCLG2/SDHA/SDHD/FH/IDH1/MDH1/PDHA1/PCK1/IDH3A/CS/SUCLG2P2/IDH3B/SUCLA2/SDHB/PC/DLAT/DLST/PDHB/MDH2/OGDH/OGDHL/SDHC/IDH3G
KEGG_OXIDATIVE_PHOSPHORYLATION	KEGG_OXIDATIVE_PHOSPHORYLATION	101	0.668381812505549	2.68706576782589	1e-10	1.14375e-09	5.52631578947369e-10	4356	tags=67%, list=19%, signal=55%	NDUFA10/UQCRQ/NDUFV1/NDUFS2/UQCRFS1/NDUFS1/COX7C/COX5B/COX4I1/UQCRC1/SDHA/UQCRC2/NDUFS7/SDHD/COX6B1/NDUFB7/COX5A/NDUFA8/COX7B/COX6A1/CYC1/UQCRHL/COX6C/UQCR11/UQCR10/NDUFB9/NDUFA5/NDUFS4/NDUFA1/COX10/COX15/NDUFB10/NDUFS3/UQCRH/NDUFB5/NDUFA6/NDUFC1/ATP6V0A1/SDHB/COX7A2L/COX8A/PPA2/NDUFAB1/ATP6V1C2/COX7A2/NDUFA2/NDUFA9/NDUFB2/ATP6V0D1/NDUFB1/ATP6V1D/COX6B2/NDUFS6/COX11/NDUFA3/NDUFA11/NDUFB8/SDHC/NDU…
KEGG_VALINE_LEUCINE_AND_ISOLEUCINE_DEGRADATION	KEGG_VALINE_LEUCINE_AND_ISOLEUCINE_DEGRADATION	43	0.748546128264005	2.59135167494861	1e-10	1.14375e-09	5.52631578947369e-10	3056	tags=79%, list=13%, signal=69%	HMGCL/HADH/ACAA1/ECHS1/HADHA/HADHB/EHHADH/DLD/ACAA2/ACADS/ALDH2/IVD/HMGCS2/ALDH6A1/ACADSB/BCAT2/HIBCH/BCKDHB/MCCC1/PCCA/ALDH3A2/ACAT1/PCCB/DBT/ALDH7A1/ABAT/ACADM/MCCC2/ACAD8/HMGCS1/ACAT2/HIBADH/AUH/ALDH9A1
KEGG_PARKINSONS_DISEASE	KEGG_PARKINSONS_DISEASE	99	0.646973307225708	2.58772605226015	1e-10	1.14375e-09	5.52631578947369e-10	3827	tags=65%, list=16%, signal=54%	NDUFA10/UQCRQ/NDUFV1/NDUFS2/UQCRFS1/NDUFS1/SLC25A5/COX7C/COX5B/PINK1/COX4I1/UQCRC1/CYCS/SDHA/UQCRC2/NDUFS7/SDHD/COX6B1/NDUFB7/COX5A/NDUFA8/COX7B/COX6A1/CYC1/UQCRHL/COX6C/UQCR11/UQCR10/NDUFB9/NDUFA5/NDUFS4/NDUFA1/VDAC1/NDUFB10/NDUFS3/UQCRH/NDUFB5/NDUFA6/NDUFC1/SDHB/COX7A2L/COX8A/SLC25A4/UBB/NDUFAB1/VDAC3/COX7A2/NDUFA2/NDUFA9/NDUFB2/NDUFB1/COX6B2/NDUFS6/NDUFA3/PPID/VDAC2/NDUFB8/SDHC/SLC25A6/NDUFB6/…
KEGG_CHEMOKINE_SIGNALING_PATHWAY	KEGG_CHEMOKINE_SIGNALING_PATHWAY	184	-0.558467590034406	-2.58771541310974	1e-10	1.14375e-09	5.52631578947369e-10	3841	tags=55%, list=16%, signal=47%	RHOA/FOXO3/CXCR3/PF4/CSK/ADCY1/STAT3/PF4V1/CXCL3/BRAF/GRB2/TIAM2/ROCK1/CCL8/ADCY4/CXCL2/NFKB1/JAK2/CXCR6/PIK3CA/MAP2K1/CCL21/CXCL1/TIAM1/ADCY3/CXCL12/PPBP/CCL19/CXCL16/PIK3R3/SHC1/CXCL5/CCL4/CX3CR1/GNG10/CCR6/RELA/NFKBIA/CCL11/RASGRP2/CXCR5/PLCB2/CCL7/GNG7/STAT1/CXCL11/STAT2/XCR1/CXCL8/GNGT2/CCR5/CCR8/GNB5/CCR1/PLCB1/CCL3/SHC4/LYN/ARRB2/CCL4L2/GRK6/CCR10/HCK/CCL3L3/CCR7/CXCL6/CCR2/CXCL10/GNB3/CX3…
KEGG_PEROXISOME	KEGG_PEROXISOME	76	0.642654348742475	2.47560259607926	1e-10	1.14375e-09	5.52631578947369e-10	3041	tags=57%, list=13%, signal=49%	PEX11A/PEX26/ABCD3/HMGCL/ACOX1/ACAA1/EPHX2/ACOT8/PXMP2/EHHADH/DECR2/PHYH/ECH1/ACOX2/GSTK1/MLYCD/SCP2/PEX1/PRDX5/IDH1/ACSL5/FAR1/NUDT12/PXMP4/AMACR/FAR2/PECR/PEX13/PEX7/SLC27A2/CRAT/ABCD4/CAT/MVK/DAO/PEX19/CROT/MPV17L/ECI2/PEX5/AGPS/HSD17B4/PEX6
KEGG_JAK_STAT_SIGNALING_PATHWAY	KEGG_JAK_STAT_SIGNALING_PATHWAY	152	-0.530971490289996	-2.42278526599455	1e-10	1.14375e-09	5.52631578947369e-10	4164	tags=47%, list=18%, signal=39%	CCND1/TYK2/STAM/IL22RA2/CREBBP/IL26/IFNE/STAT3/IL4R/LIFR/GRB2/PTPN11/MYC/SPRY1/SPRY4/IRF9/IL22/IL23A/IFNAR1/JAK2/LEPR/PIM1/PIK3CA/CBLB/CCND2/PIK3R3/IL3RA/LIF/CRLF2/BCL2L1/IL21/IL11/CSF2/IL24/IL10/PIAS3/IL13RA2/OSM/JAK1/IL15RA/STAT1/STAT2/PTPN6/IFNG/SOCS1/IL12RB2/IL5RA/IL6/CSF3/CSF3R/SOCS3/PIK3CG/CLCF1/OSMR/STAT4/STAT5A/CSF2RA/IL12RB1/AKT3/IL2RB/PIK3CD/IL21R/STAT5B/IL6ST/CBL/IL2RA/IFNAR2/CSF2RB/JA…
KEGG_HUNTINGTONS_DISEASE	KEGG_HUNTINGTONS_DISEASE	159	0.565053818714704	2.39578668154902	1e-10	1.14375e-09	5.52631578947369e-10	3827	tags=52%, list=16%, signal=43%	NDUFA10/UQCRQ/NDUFV1/NDUFS2/UQCRFS1/NDUFS1/SLC25A5/COX7C/COX5B/COX4I1/UQCRC1/CYCS/PPARGC1A/SDHA/UQCRC2/NDUFS7/PPARG/SDHD/COX6B1/NDUFB7/COX5A/NDUFA8/COX7B/COX6A1/CYC1/UQCRHL/COX6C/UQCR11/UQCR10/NDUFB9/NDUFA5/NDUFS4/POLR2H/NDUFA1/VDAC1/PLCB4/NDUFB10/NDUFS3/UQCRH/NDUFB5/NDUFA6/NDUFC1/GNAQ/CREB3L4/PLCB3/SDHB/COX7A2L/COX8A/SLC25A4/CLTA/NDUFAB1/DNAL4/DCTN2/VDAC3/COX7A2/NDUFA2/NDUFA9/NDUFB2/NDUFB1/TAF4/…
KEGG_ALZHEIMERS_DISEASE	KEGG_ALZHEIMERS_DISEASE	144	0.531301701044854	2.23815878258784	1e-10	1.14375e-09	5.52631578947369e-10	4356	tags=54%, list=19%, signal=44%	NDUFA10/UQCRQ/NDUFV1/NDUFS2/UQCRFS1/CHP2/NDUFS1/COX7C/COX5B/COX4I1/UQCRC1/CYCS/SDHA/UQCRC2/NDUFS7/SDHD/COX6B1/NDUFB7/COX5A/CAPN2/CACNA1D/NDUFA8/MAPK3/COX7B/COX6A1/CYC1/UQCRHL/COX6C/UQCR11/UQCR10/NDUFB9/CHP1/NDUFA5/CASP7/NDUFS4/NDUFA1/PLCB4/NDUFB10/NDUFS3/UQCRH/NDUFB5/NDUFA6/NDUFC1/GNAQ/CALM1/PLCB3/SDHB/COX7A2L/COX8A/NDUFAB1/BAD/COX7A2/NDUFA2/NDUFA9/NDUFB2/NDUFB1/PSEN1/COX6B2/NDUFS6/NDUFA3/ITPR3/F…
KEGG_AUTOIMMUNE_THYROID_DISEASE	KEGG_AUTOIMMUNE_THYROID_DISEASE	49	-0.697312122711214	-2.58971639881662	1.75309337510281e-10	1.88715345672832e-09	9.11825656400224e-10	2831	tags=49%, list=12%, signal=43%	HLA-DRB5/TG/CD40LG/HLA-DQB1/HLA-DRB3/HLA-DPB1/HLA-DRB1/HLA-DMA/IL10/HLA-DOA/HLA-DMB/HLA-DQA2/HLA-DPA1/HLA-DRA/PRF1/HLA-DQA1/TSHR/GZMB/CD40/CD28/HLA-DOB/CD86/CD80/CTLA4
KEGG_FOCAL_ADHESION	KEGG_FOCAL_ADHESION	196	-0.448871659099965	-2.0738442832175	4.60996210529721e-10	4.68679480705216e-09	2.26454278856705e-09	3405	tags=41%, list=15%, signal=36%	LAMB1/MAPK10/BRAF/ITGA2/COL5A3/GRB2/THBS1/FLNC/ROCK1/IGF1/PIP5K1C/ITGA11/ITGB8/ELK1/VEGFB/RASGRF1/LAMA1/PIK3CA/MYL9/MAP2K1/FN1/ITGA8/RELN/CCND2/PDGFC/LAMA2/PIK3R3/LAMC3/SHC1/FLT4/LAMA5/ITGB7/LAMB2/PDGFRA/ITGA9/THBS2/LAMA4/RAPGEF1/COL3A1/VWF/SHC4/PDGFB/ITGA4/COL5A1/COL6A3/COL1A2/TLN1/ITGAV/KDR/SPP1/SHC3/FLT1/PGF/PIK3CG/COL1A1/VEGFC/TNC/CAV2/HGF/COL4A2/FLNA/COL5A2/LAMC1/COL6A2/COL6A1/CAV1/COL4A1/AK…
KEGG_PRIMARY_IMMUNODEFICIENCY	KEGG_PRIMARY_IMMUNODEFICIENCY	35	-0.75233918260048	-2.60466768334488	6.38368208705949e-10	6.14849379964151e-09	2.97079942001661e-09	2844	tags=69%, list=12%, signal=60%	BLNK/CD40LG/TAP2/TAP1/AICDA/TNFRSF13C/CD8A/CIITA/IGLL1/RFX5/ZAP70/CD4/CD3D/CD19/CD40/CD3E/BTK/ADA/CD79A/LCK/PTPRC/ICOS/JAK3/IL7R
KEGG_BUTANOATE_METABOLISM	KEGG_BUTANOATE_METABOLISM	33	0.76919994920738	2.54455315476727	9.09983858915326e-10	8.32635230907523e-09	4.02308653415197e-09	3842	tags=73%, list=16%, signal=61%	HMGCL/HADH/BDH1/ECHS1/HADHA/EHHADH/ACADS/ALDH2/HMGCS2/PDHA1/AKR1B10/ACSM3/ALDH3A2/ACAT1/L2HGDH/ALDH7A1/ABAT/PDHB/HMGCS1/ACAT2/AACS/ALDH9A1/ALDH5A1/ALDH1B1
KEGG_NATURAL_KILLER_CELL_MEDIATED_CYTOTOXICITY	KEGG_NATURAL_KILLER_CELL_MEDIATED_CYTOTOXICITY	128	-0.505383476342629	-2.23680851536311	1.35245177603992e-09	1.14730080603393e-08	5.54347240188955e-09	3476	tags=41%, list=15%, signal=35%	NFATC4/HLA-E/PPP3CA/BRAF/NCR3/GRB2/PTPN11/TNFRSF10B/BID/PLCG2/IFNAR1/PIK3CA/NFATC3/MAP2K1/PIK3R3/SHC1/CSF2/SYK/LAT/PTPN6/ZAP70/IFNG/PRF1/CD247/SHC4/MICB/FCER1G/TYROBP/GZMB/SH2D1A/PPP3CC/SHC3/FCGR3A/PIK3CG/CD48/HCST/LCK/TNF/ICAM1/FYN/PIK3CD/ITGAL/NFATC2/VAV1/LCP2/PRKCB/IFNAR2/ITGB2/NFATC1/ICAM2/RAC2/PIK3R5
KEGG_COMPLEMENT_AND_COAGULATION_CASCADES	KEGG_COMPLEMENT_AND_COAGULATION_CASCADES	68	-0.606319240911916	-2.4098259860575	1.37926872856538e-09	1.14730080603393e-08	5.54347240188955e-09	3427	tags=49%, list=15%, signal=42%	SERPINA1/F13A1/PLAUR/CFB/C1QB/C5/CD55/C1QC/CFI/C2/CR2/CD59/C1QA/PLAT/F3/C3AR1/A2M/VWF/C3/MASP1/C4B/F2R/F5/THBD/CFH/C1S/C5AR1/PLAU/CR1/SERPINE1/C1R/TFPI/SERPING1
KEGG_B_CELL_RECEPTOR_SIGNALING_PATHWAY	KEGG_B_CELL_RECEPTOR_SIGNALING_PATHWAY	75	-0.582890298388688	-2.35385826424568	2.39072919258105e-09	1.90218887931449e-08	9.19090398978528e-09	3476	tags=57%, list=15%, signal=49%	NFATC4/PPP3CA/GRB2/PLCG2/BLNK/NFKB1/PIK3CA/CR2/NFATC3/MAP2K1/PIK3R3/MALT1/RELA/CD22/NFKBIA/DAPP1/SYK/PTPN6/CD79B/IFITM1/CD19/CD72/LYN/PPP3CC/CARD11/PIK3AP1/INPP5D/PIK3CG/LILRB3/BTK/CD79A/NFKBIE/RASGRP3/AKT3/PIK3CD/NFATC2/VAV1/PRKCB/FCGR2B/CD81/NFATC1/RAC2/PIK3R5
KEGG_ASTHMA	KEGG_ASTHMA	29	-0.773767256097268	-2.55166171175274	3.26316010345944e-09	2.48815957888782e-08	1.2022168802219e-08	3795	tags=72%, list=16%, signal=61%	PRG2/MS4A2/HLA-DRB5/CD40LG/HLA-DQB1/HLA-DRB3/HLA-DPB1/HLA-DRB1/HLA-DMA/CCL11/IL10/HLA-DOA/HLA-DMB/HLA-DQA2/HLA-DPA1/HLA-DRA/HLA-DQA1/FCER1G/CD40/HLA-DOB/TNF
KEGG_ALLOGRAFT_REJECTION	KEGG_ALLOGRAFT_REJECTION	36	-0.726317887056071	-2.51552293539262	4.0964625465539e-09	2.99861058407745e-08	1.44885412172854e-08	2831	tags=64%, list=12%, signal=56%	HLA-DRB5/CD40LG/HLA-DQB1/HLA-DRB3/HLA-DPB1/HLA-DRB1/HLA-DMA/IL10/HLA-DOA/HLA-DMB/HLA-DQA2/HLA-DPA1/IFNG/HLA-DRA/PRF1/HLA-DQA1/GZMB/CD40/CD28/HLA-DOB/TNF/CD86/CD80
KEGG_FATTY_ACID_METABOLISM	KEGG_FATTY_ACID_METABOLISM	42	0.694617191836282	2.40618651273008	4.52254842453115e-09	3.18317831418923e-08	1.53803266259359e-08	3344	tags=67%, list=14%, signal=57%	CPT1A/CPT2/ECI1/ACOX1/HADH/ACAA1/ECHS1/HADHA/HADHB/EHHADH/ACADVL/ACAA2/ACADS/ALDH2/ACADSB/ADH1C/ACSL5/ADH6/ADH5/ALDH3A2/ACAT1/ADH1A/ALDH7A1/ACADM/ECI2/ACAT2/ALDH9A1/ADH4
KEGG_PATHWAYS_IN_CANCER	KEGG_PATHWAYS_IN_CANCER	322	-0.372315700124089	-1.82819176127974	9.90652025676668e-09	6.71441928514186e-08	3.24424055192359e-08	4567	tags=40%, list=20%, signal=33%	WNT5B/MSH6/FGF6/GLI2/MLH1/ITGB1/WNT10A/FZD3/WNT3/WNT2B/CDKN1B/CCND1/ZBTB16/FZD6/LAMC2/WNT4/CASP8/RHOA/CREBBP/RUNX1T1/HSP90AB1/HSP90B1/FGF11/CDK4/STAT3/NKX3-1/LAMB1/MAPK10/BRAF/ITGA2/ARNT2/FGF5/CDKN2A/GRB2/RALGDS/BRCA2/MYC/IGF1/E2F3/BID/PLCG2/DAPK1/NFKB1/FZD10/CDK2/FGF10/VEGFB/RARB/SUFU/LAMA1/FGF12/TRAF3/PIK3CA/MAP2K1/SMO/FN1/RASSF1/CBLB/LAMA2/PIK3R3/LAMC3/EPAS1/WNT2/MITF/FLT3/BCL2L1/LAMA5/FLT3LG/…
KEGG_GRAFT_VERSUS_HOST_DISEASE	KEGG_GRAFT_VERSUS_HOST_DISEASE	37	-0.702819117550512	-2.44713701667901	1.23884474475802e-08	8.09673529609707e-08	3.91214129923586e-08	2831	tags=62%, list=12%, signal=55%	HLA-DRB5/HLA-DQB1/HLA-DRB3/HLA-DPB1/HLA-DRB1/HLA-DMA/HLA-DOA/IL1A/HLA-DMB/HLA-DQA2/HLA-DPA1/IFNG/HLA-DRA/PRF1/IL1B/HLA-DQA1/IL6/GZMB/CD28/HLA-DOB/TNF/CD86/CD80
KEGG_PROPANOATE_METABOLISM	KEGG_PROPANOATE_METABOLISM	32	0.746602038716698	2.47205497840967	1.39322248039989e-08	8.79171427286825e-08	4.2479378712737e-08	4044	tags=75%, list=17%, signal=62%	SUCLG1/ACSS2/ECHS1/HADHA/EHHADH/ACACB/SUCLG2/MLYCD/ALDH2/ALDH6A1/HIBCH/SUCLG2P2/PCCA/ALDH3A2/ACAT1/SUCLA2/PCCB/ALDH7A1/ABAT/ACADM/ACAT2/ALDH9A1/ALDH1B1/ACACA
KEGG_TOLL_LIKE_RECEPTOR_SIGNALING_PATHWAY	KEGG_TOLL_LIKE_RECEPTOR_SIGNALING_PATHWAY	99	-0.518182285350528	-2.20408334699631	1.81551125453075e-08	1.10746186526376e-07	5.35098053966959e-08	4121	tags=49%, list=18%, signal=41%	MAPK12/CASP8/TBK1/IRF7/MAP2K3/MAPK10/LBP/IRAK1/NFKB1/TLR5/IFNAR1/IRF3/TRAF3/PIK3CA/MAP2K1/TLR7/PIK3R3/CD14/CCL4/RELA/NFKBIA/STAT1/CXCL11/CXCL8/IL1B/MAP3K8/CCL3/TLR8/IL6/IRF5/CXCL10/CD40/SPP1/TLR2/TLR1/CXCL9/PIK3CG/TLR9/TLR4/AKT3/TNF/LY96/PIK3CD/CD86/CTSK/CD80/TLR6/IFNAR2/PIK3R5
KEGG_PYRUVATE_METABOLISM	KEGG_PYRUVATE_METABOLISM	40	0.675564813070882	2.32591678142012	4.70409546853032e-08	2.77693377658402e-07	1.34174539679642e-07	4044	tags=62%, list=17%, signal=52%	ACSS2/PCK2/DLD/ACACB/LDHD/ME3/ALDH2/MDH1/PDHA1/PCK1/ACYP1/HAGH/ALDH3A2/ACAT1/PC/DLAT/ALDH7A1/PDHB/MDH2/ME2/ACAT2/ALDH9A1/GRHPR/ALDH1B1/ACACA
KEGG_METABOLISM_OF_XENOBIOTICS_BY_CYTOCHROME_P450	KEGG_METABOLISM_OF_XENOBIOTICS_BY_CYTOCHROME_P450	61	0.601875660963341	2.24194422377211	5.76048155534616e-08	3.29427538946358e-07	1.59171200871407e-07	5336	tags=62%, list=23%, signal=48%	UGT1A1/GSTK1/GSTZ1/ADH1C/ADH6/MGST3/CYP2B6/AKR1C3/MGST2/ADH5/UGT2A3/GSTO2/AKR1C2/ADH1A/CYP2S1/GSTM4/MGST1/AKR1C4/CYP2C19/UGT2B10/UGT2B17/UGT2B11/GSTA1/UGT2B15/GSTA5/ADH4/UGT2B4/UGT2B7/CYP3A7/EPHX1/CYP2C18/CYP3A5/CYP3A4/CYP2C8/GSTA4/GSTA3/GSTT1/CYP2C9
KEGG_TYPE_I_DIABETES_MELLITUS	KEGG_TYPE_I_DIABETES_MELLITUS	42	-0.663303478165887	-2.37334939503555	6.91641759481932e-08	3.83546793894526e-07	1.85320280052575e-07	2831	tags=69%, list=12%, signal=61%	IL12A/CPE/HLA-C/HLA-B/HLA-E/HLA-DRB5/HLA-DQB1/HLA-DRB3/INS/HLA-DPB1/HLA-DRB1/HLA-DMA/HLA-DOA/IL1A/HLA-DMB/HLA-DQA2/HLA-DPA1/LTA/IFNG/HLA-DRA/PRF1/IL1B/HLA-DQA1/GZMB/CD28/HLA-DOB/TNF/CD86/CD80
KEGG_CARDIAC_MUSCLE_CONTRACTION	KEGG_CARDIAC_MUSCLE_CONTRACTION	73	0.569342885429702	2.18605463923896	9.42718817584306e-08	5.04761496732645e-07	2.43888212398862e-07	2568	tags=40%, list=11%, signal=35%	UQCRQ/UQCRFS1/ATP1A1/COX7C/COX5B/COX4I1/UQCRC1/UQCRC2/TPM1/COX6B1/COX5A/CACNA1D/COX7B/COX6A1/CYC1/UQCRHL/COX6C/UQCR11/ATP1B3/UQCR10/SLC9A1/UQCRH/COX7A2L/COX8A/CACNB1/CACNB2/COX7A2/CACNB3/COX6B2
KEGG_VIRAL_MYOCARDITIS	KEGG_VIRAL_MYOCARDITIS	69	-0.567322302969859	-2.25022227805176	9.65390840745497e-08	5.04761496732645e-07	2.43888212398862e-07	2990	tags=54%, list=13%, signal=47%	SGCB/HLA-C/HLA-B/CCND1/CASP8/HLA-E/SGCD/BID/HLA-DRB5/CD55/CD40LG/HLA-DQB1/HLA-DRB3/LAMA2/HLA-DPB1/MYH10/HLA-DRB1/HLA-DMA/HLA-DOA/HLA-DMB/HLA-DQA2/HLA-DPA1/HLA-DRA/ABL2/PRF1/HLA-DQA1/CD40/CD28/HLA-DOB/CAV1/ICAM1/FYN/ITGAL/CD86/CD80/ITGB2/RAC2
KEGG_T_CELL_RECEPTOR_SIGNALING_PATHWAY	KEGG_T_CELL_RECEPTOR_SIGNALING_PATHWAY	107	-0.485980158583428	-2.10060021981218	1.37047635690295e-07	6.96658814759e-07	3.36608228011251e-07	4121	tags=52%, list=18%, signal=43%	MAPK12/MAP3K14/PAK2/RHOA/NFAT5/CDK4/NFATC4/PPP3CA/GRB2/NFKB1/CD40LG/PIK3CA/NFATC3/MAP2K1/CBLB/PRKCQ/PIK3R3/MALT1/GRAP2/CD8A/CSF2/RELA/NFKBIA/CD3G/IL10/LAT/PTPN6/PDCD1/ZAP70/IFNG/CD4/CD247/CD3D/MAP3K8/PPP3CC/CARD11/CD3E/CD28/PIK3CG/ITK/NFKBIE/AKT3/LCK/TNF/FYN/PIK3CD/NFATC2/PTPRC/VAV1/LCP2/CBL/ICOS/RASGRP1/CTLA4/NFATC1/PIK3R5
KEGG_ASCORBATE_AND_ALDARATE_METABOLISM	KEGG_ASCORBATE_AND_ALDARATE_METABOLISM	16	0.821976731975016	2.2479060847998	1.1347888649155e-06	5.61260438593342e-06	2.71187097163306e-06	3842	tags=88%, list=16%, signal=73%	UGT1A1/ALDH2/UGDH/ALDH3A2/UGT2A3/ALDH7A1/UGT2B10/UGT2B17/UGT2B11/ALDH9A1/UGT2B15/UGT2B4/UGT2B7/ALDH1B1
KEGG_RETINOL_METABOLISM	KEGG_RETINOL_METABOLISM	52	0.597125982508704	2.15553544697373	1.27069659887109e-06	6.1194073050897e-06	2.9567455486197e-06	5336	tags=54%, list=23%, signal=42%	RETSAT/UGT1A1/DHRS4L2/ADH1C/ADH6/RDH5/CYP2B6/DGAT1/PNPLA4/ADH5/UGT2A3/ADH1A/DHRS3/CYP2C19/UGT2B10/UGT2B17/UGT2B11/UGT2B15/ADH4/UGT2B4/UGT2B7/CYP3A7/CYP2C18/CYP3A5/CYP3A4/CYP2C8/ALDH1A1/CYP2C9
KEGG_DRUG_METABOLISM_CYTOCHROME_P450	KEGG_DRUG_METABOLISM_CYTOCHROME_P450	61	0.558757436484738	2.08133189039683	2.00127723240516e-06	9.39060855205499e-06	4.53730870504814e-06	5336	tags=59%, list=23%, signal=46%	MAOA/FMO5/UGT1A1/GSTK1/GSTZ1/ADH1C/ADH6/MGST3/CYP2B6/FMO4/MGST2/ADH5/UGT2A3/GSTO2/ADH1A/GSTM4/MGST1/CYP2C19/UGT2B10/UGT2B17/UGT2B11/GSTA1/UGT2B15/GSTA5/ADH4/UGT2B4/UGT2B7/CYP3A7/CYP2C18/CYP3A5/CYP3A4/CYP2C8/GSTA4/GSTA3/GSTT1/CYP2C9
KEGG_LEUKOCYTE_TRANSENDOTHELIAL_MIGRATION	KEGG_LEUKOCYTE_TRANSENDOTHELIAL_MIGRATION	113	-0.454293721928946	-1.97831976741353	2.36042381687681e-06	1.07989389622114e-05	5.21777896362242e-06	4121	tags=44%, list=18%, signal=37%	MAPK12/RAPGEF3/CLDN11/RHOA/CD99/CLDN1/CLDN16/PTPN11/ROCK1/PLCG2/CYBA/CLDN2/PIK3CA/MYL9/CLDN5/CXCL12/PIK3R3/TXK/RAPGEF4/JAM2/ITGA4/JAM3/NCF4/PIK3CG/NCF2/CXCR4/CYBB/ITGAM/ITK/ESAM/MMP2/VCAM1/CDH5/PECAM1/ICAM1/PIK3CD/ITGAL/NCF1/ACTN1/VAV1/THY1/PRKCB/ITGB2/RHOH/GNAI2/RASSF5/RAC2/PIK3R5/MMP9/MSN
KEGG_ANTIGEN_PROCESSING_AND_PRESENTATION	KEGG_ANTIGEN_PROCESSING_AND_PRESENTATION	81	-0.495090924544307	-2.02967966295553	3.35051770215587e-06	1.49547497437689e-05	7.22576346549661e-06	5057	tags=44%, list=22%, signal=35%	CALR/CANX/PSME1/CD8B/HLA-C/HLA-B/PSME2/HSP90AB1/HSPA5/TAPBP/HLA-E/HLA-DRB5/TAP2/CREB1/HLA-DQB1/HLA-DRB3/TAP1/CD8A/HLA-DPB1/HLA-DRB1/HLA-DMA/HLA-DOA/CIITA/HLA-DMB/HLA-DQA2/RFX5/HLA-DPA1/LTA/CD4/HLA-DRA/CTSB/HLA-DQA1/CTSL/CD74/IFI30/HLA-DOB
KEGG_GLYCOSAMINOGLYCAN_BIOSYNTHESIS_CHONDROITIN_SULFATE	KEGG_GLYCOSAMINOGLYCAN_BIOSYNTHESIS_CHONDROITIN_SULFATE	22	-0.734760174851946	-2.24647970269708	7.03175389284954e-06	3.06383562474159e-05	1.4803692405999e-05	2472	tags=59%, list=11%, signal=53%	CHST14/CHPF/CHST12/CHSY3/CHPF2/CHST3/UST/CSGALNACT1/CSGALNACT2/DSE/CHSY1/CHST15/CHST11
KEGG_PROXIMAL_TUBULE_BICARBONATE_RECLAMATION	KEGG_PROXIMAL_TUBULE_BICARBONATE_RECLAMATION	23	0.694310317615711	2.10215094204706	3.06438576221844e-05	0.000130414556857203	6.30130732010646e-05	1310	tags=43%, list=6%, signal=41%	CA2/SLC4A4/PCK2/ATP1A1/CA4/MDH1/SLC25A10/PCK1/ATP1B3/SLC9A3
KEGG_MAPK_SIGNALING_PATHWAY	KEGG_MAPK_SIGNALING_PATHWAY	264	-0.32510728463664	-1.57115797170697	4.12761103067962e-05	0.00017167109513963	8.29472073150928e-05	4121	tags=34%, list=18%, signal=29%	MAPK12/MAP3K14/TAOK1/PAK2/STK3/CACNA2D3/CACNA1E/MAP2K3/RELB/DUSP1/MAPKAPK3/FGF11/NFATC4/PPP3CA/MAPK10/DAXX/BRAF/MAP3K5/BDNF/FGF5/ATF2/CACNA1H/GRB2/NR4A1/MYC/FLNC/NFKB1/GADD45B/FGF10/ELK1/RASGRF1/DUSP5/FGF12/MAP2K1/MAP4K2/DUSP2/DUSP10/RASA2/CDC25B/CD14/PLA2G2D/RELA/IL1A/PDGFRA/RASGRP2/FGF7/MAP3K12/RASGRF2/NTF3/TGFBR1/RASGRP4/DUSP4/ELK4/IL1B/MAP3K8/SRF/MEF2C/MAP3K1/ARRB2/GNA12/PDGFB/DUSP14/CACNA1C/…
KEGG_PENTOSE_AND_GLUCURONATE_INTERCONVERSIONS	KEGG_PENTOSE_AND_GLUCURONATE_INTERCONVERSIONS	19	0.733645627347342	2.09924169523737	4.37726000993666e-05	0.000178008573737424	8.60093194934923e-05	3674	tags=79%, list=16%, signal=67%	UGP2/UGT1A1/XYLB/CRYL1/UGDH/UGT2A3/DCXR/GUSB/UGT2B10/UGT2B17/UGT2B11/UGT2B15/UGT2B4/UGT2B7/RPEL1
KEGG_GLYCOLYSIS_GLUCONEOGENESIS	KEGG_GLYCOLYSIS_GLUCONEOGENESIS	61	0.511571878542156	1.90556902783894	5.37038540545258e-05	0.000213647941129961	0.000103229376214649	3344	tags=33%, list=14%, signal=28%	ACSS2/PCK2/DLD/GALM/PFKL/ALDH2/ADH1C/PDHA1/ADH6/PCK1/PGM1/ADH5/ALDH3A2/ADH1A/DLAT/ALDH7A1/PDHB/ALDH9A1/FBP1/ADH4
KEGG_NOD_LIKE_RECEPTOR_SIGNALING_PATHWAY	KEGG_NOD_LIKE_RECEPTOR_SIGNALING_PATHWAY	61	-0.512533905808496	-1.98256673158791	5.76979606128412e-05	0.000224653761535105	0.000108547115150698	4320	tags=52%, list=19%, signal=43%	CCL5/MAPK12/CARD9/CASP8/TRIP6/HSP90AB1/HSP90B1/MAPK10/CCL8/CXCL2/NFKB1/CXCL1/NAIP/PSTPIP1/NLRC4/RELA/NFKBIA/CARD6/CCL11/CCL7/TNFAIP3/CXCL8/MEFV/IL1B/IL6/NLRP3/NOD2/RIPK2/NLRP1/CARD8/TNF/CCL2
KEGG_CHRONIC_MYELOID_LEUKEMIA	KEGG_CHRONIC_MYELOID_LEUKEMIA	73	-0.45756607843486	-1.83709748439246	0.000129482202842226	0.000493650898335988	0.000238519847340943	3486	tags=45%, list=15%, signal=39%	CDK4/BRAF/CDKN2A/GRB2/PTPN11/MYC/E2F3/NFKB1/PIK3CA/MAP2K1/CBLB/PIK3R3/SHC1/BCL2L1/RELA/NFKBIA/MDM2/TGFBR1/SHC4/RB1/SHC3/PIK3CG/TGFB3/TGFBR2/STAT5A/AKT3/PIK3CD/TGFB2/STAT5B/CBL/RUNX1/PIK3R5/TGFB1
KEGG_PPAR_SIGNALING_PATHWAY	KEGG_PPAR_SIGNALING_PATHWAY	69	0.487800012758169	1.86482926458196	0.000141600017835781	0.000528832719672407	0.000255518829177349	3008	tags=35%, list=13%, signal=30%	CPT1A/CPT2/ACOX1/ACAA1/FABP1/PCK2/EHHADH/PPARA/ACOX2/DBI/SCP2/PPARG/HMGCS2/ACSL5/PCK1/SLC27A4/SLC27A2/FABP5/FABP2/ACADM/RXRA/PDPK1/AQP7/RXRB
KEGG_PORPHYRIN_AND_CHLOROPHYLL_METABOLISM	KEGG_PORPHYRIN_AND_CHLOROPHYLL_METABOLISM	31	0.601933209213589	1.97707487253651	0.000182979701868856	0.000669705708840014	0.000323585156989136	4667	tags=65%, list=20%, signal=52%	UGT1A1/ALAD/COX10/COX15/BLVRB/UGT2A3/HCCS/MMAB/GUSB/UGT2B10/UGT2B17/UGT2B11/UGT2B15/UGT2B4/UGT2B7/HMOX2/CPOX/HMOX1/FTH1/EARS2
KEGG_STARCH_AND_SUCROSE_METABOLISM	KEGG_STARCH_AND_SUCROSE_METABOLISM	38	0.570033714254736	1.94766287625762	0.000211697761256826	0.000759621378627436	0.000367030174315241	3420	tags=47%, list=15%, signal=40%	UGP2/UGT1A1/UGDH/PGM1/ENPP1/PYGB/ENPP3/UGT2A3/TREH/AGL/GBA3/GUSB/UGT2B10/UGT2B17/UGT2B11/UGT2B15/UGT2B4/UGT2B7
KEGG_GLYCOSYLPHOSPHATIDYLINOSITOL_GPI_ANCHOR_BIOSYNTHESIS	KEGG_GLYCOSYLPHOSPHATIDYLINOSITOL_GPI_ANCHOR_BIOSYNTHESIS	25	0.627620761662817	1.95202173908814	0.000215865056420576	0.000759678948557027	0.000367057990674663	4894	tags=64%, list=21%, signal=51%	PIGZ/PIGV/PIGG/PIGL/PGAP1/PIGS/PIGF/PIGU/PIGN/PIGO/PIGH/PIGC/PIGQ/PIGY/PIGT/PIGB
KEGG_ENDOCYTOSIS	KEGG_ENDOCYTOSIS	177	0.373897335831191	1.61339330565659	0.000225887348489874	0.000779950656106545	0.000376852776030773	3024	tags=34%, list=13%, signal=30%	PIP5K1B/PLD1/PRKCZ/VPS4B/ERBB3/DNM2/CBLC/CHMP5/RAB11FIP4/FGFR3/AGAP1/PARD3/FGFR2/PDCD6IP/ASAP2/CHMP3/CHMP4B/RAB4A/PRKCI/CHMP1B/NEDD4L/SH3GLB2/LDLRAP1/RAB11FIP1/EPN3/CHMP4C/VPS37B/EPN1/VPS25/CHMP2B/EEA1/ASAP3/VPS28/CHMP6/VTA1/EGFR/SMAP1/CHMP2A/HSPA1B/STAMBP/ITCH/CLTA/VPS36/USP8/RAB11A/VPS4A/SRC/AP2A2/WWP1/PSD3/CLTC/ARFGAP2/MVB12B/EGF/RAB11B/FGFR4/STAM2/PARD6B/ARRB1/HSPA1A/TSG101
KEGG_FC_GAMMA_R_MEDIATED_PHAGOCYTOSIS	KEGG_FC_GAMMA_R_MEDIATED_PHAGOCYTOSIS	91	-0.415868735762945	-1.73271024775032	0.000320300267911715	0.00108546201903415	0.000524468274943159	3038	tags=40%, list=13%, signal=35%	PIP4K2B/PIP5K1C/PLCG2/PIKFYVE/ARPC1B/PIK3CA/MAP2K1/AMPH/WASF1/PIK3R3/WASF3/SYK/DNM1/LAT/FCGR1A/LYN/HCK/CFL2/FCGR3A/INPP5D/PIK3CG/FCGR2A/AKT3/PIK3CD/NCF1/PTPRC/VAV1/LIMK1/PRKCB/FCGR2B/DOCK2/SPHK1/RAC2/ASAP1/PIK3R5/WAS
KEGG_SMALL_CELL_LUNG_CANCER	KEGG_SMALL_CELL_LUNG_CANCER	84	-0.435333663678575	-1.78935614802652	0.00034799773985796	0.00115788338898194	0.00055946048130275	3486	tags=39%, list=15%, signal=34%	CDK4/LAMB1/ITGA2/MYC/E2F3/NFKB1/CDK2/RARB/LAMA1/TRAF3/PIK3CA/FN1/LAMA2/PIK3R3/LAMC3/BCL2L1/LAMA5/RELA/NFKBIA/LAMB2/PIAS3/LAMA4/PTGS2/RB1/ITGAV/TRAF1/PIK3CG/COL4A2/LAMC1/COL4A1/AKT3/PIK3CD/PIK3R5
KEGG_AMINOACYL_TRNA_BIOSYNTHESIS	KEGG_AMINOACYL_TRNA_BIOSYNTHESIS	22	0.659238482940825	1.97102845266356	0.000366648492001247	0.00119815489350407	0.000578918671580916	6327	tags=82%, list=27%, signal=60%	HARS2/DARS2/IARS2/SEPSECS/PSTK/RARS2/PARS2/TARS2/SARS2/WARS2/MTFMT/AARS2/EARS2/NARS2/LARS2/FARSB/CARS2/FARS2
KEGG_ARGININE_AND_PROLINE_METABOLISM	KEGG_ARGININE_AND_PROLINE_METABOLISM	53	0.501235816355534	1.81601137436988	0.0004863090911254	0.00156130813466576	0.000754385293712531	4144	tags=43%, list=18%, signal=36%	MAOA/GOT1/ALDH2/CKMT1A/CKMT1B/AOC1/CKB/ALDH18A1/ACY1/AGMAT/ALDH3A2/ASL/OTC/AZIN2/DAO/ALDH7A1/NAGS/ALDH9A1/CKMT2/GLUD1/ALDH1B1/GOT2/CKM
KEGG_REGULATION_OF_ACTIN_CYTOSKELETON	KEGG_REGULATION_OF_ACTIN_CYTOSKELETON	210	-0.32755076558317	-1.53403651760143	0.000518661221803315	0.00163646557913805	0.000790699503293621	3605	tags=32%, list=15%, signal=27%	PPP1R12A/CSK/FGF11/BRAF/ITGA2/FGF5/TIAM2/ROCK1/PIP4K2B/SSH1/PIP5K1C/ITGA11/FGF10/ITGB8/PIKFYVE/FGF12/ARPC1B/PIK3CA/MYL9/MAP2K1/FN1/TIAM1/ITGA8/PDGFC/WASF1/PIK3R3/ARHGEF1/CD14/INS/ABI2/MYH10/ITGB7/PDGFRA/FGF7/ITGA9/CYFIP2/RDX/SSH2/GNA12/PDGFB/CFL2/ITGA4/ITGAV/PIK3CG/F2R/FGFR1/ITGAM/FGD3/ITGAX/FGF2/PIK3CD/ITGAL/ACTN1/ARHGEF6/VAV1/NCKAP1L/LIMK1/PIP4K2A/ITGB2/PDGFRB/RAC2/MRAS/PIK3R5/WAS/ITGA5/ITGB3/M…
KEGG_DILATED_CARDIOMYOPATHY	KEGG_DILATED_CARDIOMYOPATHY	89	-0.410022724441928	-1.70816250962392	0.000812404337112301	0.00251983040155171	0.00121751943474457	4650	tags=39%, list=20%, signal=32%	RYR2/SGCB/ITGB1/MYBPC3/ITGA7/ITGA10/GNAS/CACNA2D3/ADCY1/ITGA2/IGF1/ADCY4/SGCD/ITGA11/EMD/ITGB8/ITGA8/ADCY3/TPM2/LAMA2/TTN/ITGB7/ITGA9/SLC8A1/CACNA1C/ITGA4/ITGAV/CACNA2D1/TGFB3/TNF/TGFB2/ADCY7/ITGA5/ITGB3/TGFB1
KEGG_GLYCEROPHOSPHOLIPID_METABOLISM	KEGG_GLYCEROPHOSPHOLIPID_METABOLISM	68	0.454519508103097	1.72641904243981	0.00126429937993573	0.00385611310880398	0.0018631780335895	3200	tags=32%, list=14%, signal=28%	GPD1L/PLD1/CHKA/MBOAT1/CDS1/PCYT2/GPD2/DGKQ/AGPAT2/PLA2G10/LPCAT4/MBOAT2/PLA2G12A/CHPT1/PLA2G12B/ETNK1/AGPAT3/DGKD/LPCAT3/DGKH/CRLS1/GPAM
KEGG_PANCREATIC_CANCER	KEGG_PANCREATIC_CANCER	69	-0.43107888900857	-1.70982757872719	0.00130450360395742	0.00391351081187226	0.00189091117743612	3486	tags=45%, list=15%, signal=38%	CDK4/STAT3/MAPK10/BRAF/CDKN2A/RALGDS/BRCA2/E2F3/NFKB1/VEGFB/PIK3CA/MAP2K1/PIK3R3/BCL2L1/RELA/JAK1/STAT1/TGFBR1/RB1/PGF/PIK3CG/TGFB3/VEGFC/TGFBR2/AKT3/PIK3CD/TGFB2/ARHGEF6/RAC2/PIK3R5/TGFB1
KEGG_TERPENOID_BACKBONE_BIOSYNTHESIS	KEGG_TERPENOID_BACKBONE_BIOSYNTHESIS	15	0.723730598417166	1.9585989542227	0.00136848712135485	0.00403924424528932	0.00195166244811218	3530	tags=73%, list=15%, signal=62%	HMGCR/DHDDS/HMGCS2/PDSS1/ACAT1/MVK/PDSS2/HMGCS1/ACAT2/GGPS1/IDI1
KEGG_LYSINE_DEGRADATION	KEGG_LYSINE_DEGRADATION	39	0.527403775824114	1.80580757050667	0.0015202052132676	0.00441583419092017	0.00213362135195452	5004	tags=54%, list=21%, signal=42%	HADH/ECHS1/HADHA/EHHADH/ALDH2/ALDH3A2/ACAT1/TMLHE/ALDH7A1/DLST/OGDH/ACAT2/ALDH9A1/OGDHL/ALDH1B1/GCDH/ASH1L/SETD2/AASDH/AADAT/PLOD2
KEGG_HYPERTROPHIC_CARDIOMYOPATHY_HCM	KEGG_HYPERTROPHIC_CARDIOMYOPATHY_HCM	82	-0.398570284033545	-1.63678930196747	0.00183600639103844	0.00524983077437553	0.00253658777709258	4650	tags=38%, list=20%, signal=30%	RYR2/SGCB/ITGB1/MYBPC3/ITGA7/ITGA10/CACNA2D3/ITGA2/IGF1/SGCD/ITGA11/EMD/ITGB8/ITGA8/TPM2/LAMA2/TTN/ITGB7/ITGA9/SLC8A1/IL6/CACNA1C/ITGA4/ITGAV/CACNA2D1/TGFB3/TNF/TGFB2/ITGA5/ITGB3/TGFB1
KEGG_BETA_ALANINE_METABOLISM	KEGG_BETA_ALANINE_METABOLISM	22	0.611030079296885	1.82689224444978	0.0020455612356509	0.0057590416326787	0.00278262581044009	3842	tags=55%, list=16%, signal=46%	ECHS1/HADHA/EHHADH/MLYCD/ALDH2/HIBCH/ALDH3A2/ALDH7A1/ABAT/ACADM/ALDH9A1/ALDH1B1
KEGG_CYTOSOLIC_DNA_SENSING_PATHWAY	KEGG_CYTOSOLIC_DNA_SENSING_PATHWAY	51	-0.455604708055684	-1.70445688417906	0.00218782042891405	0.00606622937107985	0.00293105129232504	4779	tags=41%, list=21%, signal=33%	POLR3C/POLR3G/CCL5/DDX58/TBK1/IRF7/POLR3D/NFKB1/POLR3H/IRF3/ZBP1/CCL4/RELA/ADAR/NFKBIA/IL1B/IL33/IL6/CCL4L2/CXCL10/AIM2
KEGG_HISTIDINE_METABOLISM	KEGG_HISTIDINE_METABOLISM	28	0.556561985555851	1.78789414943715	0.00233466491436336	0.00637677133326111	0.00308109745179139	3842	tags=43%, list=16%, signal=36%	DDC/MAOA/LCMT1/ALDH2/AOC1/HNMT/ALDH3A2/ALDH7A1/METTL2B/ALDH9A1/HEMK1/ALDH1B1
KEGG_STEROID_HORMONE_BIOSYNTHESIS	KEGG_STEROID_HORMONE_BIOSYNTHESIS	45	0.491929850414869	1.71513742670573	0.00253562576730806	0.00682381640319668	0.00329709852095785	4448	tags=47%, list=19%, signal=38%	HSD11B2/UGT1A1/AKR1C3/HSD17B2/UGT2A3/AKR1C2/HSD17B3/AKR1C4/UGT2B10/UGT2B17/UGT2B11/UGT2B15/UGT2B4/HSD3B1/UGT2B7/HSD3B2/HSD17B8/CYP3A7/CYP3A5/CYP3A4/SRD5A1
KEGG_MELANOMA	KEGG_MELANOMA	71	-0.409162822397504	-1.63004095922173	0.00303005594799626	0.0080362353403379	0.0038829092239769	3524	tags=38%, list=15%, signal=32%	FGF11/CDK4/BRAF/FGF5/CDKN2A/IGF1/E2F3/FGF10/FGF12/PIK3CA/MAP2K1/PDGFC/PIK3R3/MITF/PDGFRA/FGF7/MDM2/PDGFB/RB1/PIK3CG/FGFR1/HGF/AKT3/FGF2/PIK3CD/PDGFRB/PIK3R5
KEGG_DRUG_METABOLISM_OTHER_ENZYMES	KEGG_DRUG_METABOLISM_OTHER_ENZYMES	41	0.500786408510045	1.72504405244416	0.00313807911700121	0.0082038354058746	0.0039638894109489	6356	tags=59%, list=27%, signal=43%	CES2/UGT1A1/NAT2/TPMT/NAT1/UGT2A3/UCK2/GUSB/UGT2B10/UGT2B17/UGT2B11/UCK1/UGT2B15/UGT2B4/UGT2B7/CYP3A7/UCKL1/CYP3A5/CYP3A4/ITPA/IMPDH2/UMPS/UPP2/CYP3A43
KEGG_GLYCEROLIPID_METABOLISM	KEGG_GLYCEROLIPID_METABOLISM	43	0.474626867255545	1.64308528358921	0.0050329869102134	0.0129024524346958	0.00623414440330426	4051	tags=42%, list=17%, signal=35%	MBOAT1/MGLL/ALDH2/DGKQ/DGAT1/AGPAT2/ALDH3A2/MBOAT2/GLYCTK/AGPAT3/DGKD/ALDH7A1/ALDH9A1/DGKH/PNLIPRP2/GPAM/ALDH1B1/LIPC
KEGG_LINOLEIC_ACID_METABOLISM	KEGG_LINOLEIC_ACID_METABOLISM	27	0.532044011269873	1.68816798482687	0.0050763747284049	0.0129024524346958	0.00623414440330426	6356	tags=56%, list=27%, signal=40%	CYP2J2/AKR1B10/PLA2G10/PLA2G12A/PLA2G12B/CYP2C19/CYP3A7/CYP2C18/CYP3A5/PLA2G6/CYP3A4/CYP2C8/CYP2C9/PLA2G2C/CYP3A43
KEGG_TYROSINE_METABOLISM	KEGG_TYROSINE_METABOLISM	40	0.479107052191996	1.6495280855801	0.00545551365037101	0.0136761506577794	0.00660797615906511	3372	tags=35%, list=14%, signal=30%	DDC/MAOA/LCMT1/GOT1/GSTZ1/ADH1C/ADH6/ADH5/ADH1A/TAT/METTL2B/ADH4/FAH/HEMK1
KEGG_NEUROACTIVE_LIGAND_RECEPTOR_INTERACTION	KEGG_NEUROACTIVE_LIGAND_RECEPTOR_INTERACTION	270	-0.276692620410049	-1.3392373415903	0.00560979265602681	0.0138728656223366	0.00670302394176745	4432	tags=23%, list=19%, signal=19%	GRIK4/CHRNB4/S1PR2/GRIK5/NPFFR1/MCHR1/HTR1D/HTR1B/GABRR2/LPAR1/OPRL1/CHRNE/MC1R/NPFFR2/TBXA2R/GABBR2/MAS1/VIPR2/GABRP/ADORA1/LPAR4/NMUR2/LTB4R/CHRNA6/ADRB2/CNR1/LEPR/CYSLTR2/F2RL2/P2RY14/CNR2/FPR3/GRID1/AVPR1A/EDNRB/C3AR1/PTGIR/TACR1/HRH4/P2RX1/NR3C1/APLNR/P2RX7/P2RY13/P2RY10/TSHR/F2RL3/PTGFR/P2RY6/HRH2/FPR2/FPR1/F2R/CALCRL/P2RX5/CYSLTR1/EDNRA/C5AR1/PTAFR/P2RY8/S1PR1/S1PR4/ADORA2A
KEGG_PROSTATE_CANCER	KEGG_PROSTATE_CANCER	89	-0.364175809659153	-1.51716338604985	0.00610741054951171	0.0149020817408086	0.0072003155952138	4165	tags=39%, list=18%, signal=32%	CDKN1B/CCND1/CREBBP/HSP90AB1/HSP90B1/NKX3-1/BRAF/GRB2/IGF1/E2F3/NFKB1/CDK2/CREB1/PIK3CA/MAP2K1/PDGFC/PIK3R3/INS/RELA/TCF7/NFKBIA/PDGFRA/MDM2/TCF7L1/PDGFB/RB1/PIK3CG/FGFR1/LEF1/CREB5/CREB3L2/AKT3/PIK3CD/PDGFRB/PIK3R5
KEGG_GLYCOSPHINGOLIPID_BIOSYNTHESIS_GLOBO_SERIES	KEGG_GLYCOSPHINGOLIPID_BIOSYNTHESIS_GLOBO_SERIES	14	-0.628107014139975	-1.68639617453275	0.00642859681763066	0.0154793844424528	0.00747925391524897	2161	tags=50%, list=9%, signal=45%	GLA/ST8SIA1/ST3GAL1/B3GALNT1/GBGT1/A4GALT/ST3GAL2
KEGG_ACUTE_MYELOID_LEUKEMIA	KEGG_ACUTE_MYELOID_LEUKEMIA	57	-0.423738014189081	-1.62930743998278	0.00761945502328963	0.0181085749254805	0.00874961342387326	4164	tags=47%, list=18%, signal=39%	CCND1/ZBTB16/RUNX1T1/STAT3/BRAF/GRB2/MYC/NFKB1/PIM1/PIK3CA/MAP2K1/PIK3R3/FLT3/RELA/TCF7/TCF7L1/PML/PIK3CG/LEF1/STAT5A/AKT3/PIK3CD/STAT5B/PIM2/SPI1/RUNX1/PIK3R5
KEGG_TRYPTOPHAN_METABOLISM	KEGG_TRYPTOPHAN_METABOLISM	39	0.47833137944972	1.63778582144484	0.0105704322118417	0.0247998601893209	0.0119826761915614	4224	tags=54%, list=18%, signal=44%	DDC/HADH/MAOA/ECHS1/HADHA/EHHADH/ALDH2/AOC1/ALDH3A2/ACAT1/CAT/ALDH7A1/OGDH/ACAT2/ALDH9A1/OGDHL/HAAO/ALDH1B1/TPH1/WARS2/GCDH
KEGG_PROTEIN_EXPORT	KEGG_PROTEIN_EXPORT	22	-0.550643684456011	-1.68355594503747	0.0110491462940395	0.0255948578710029	0.0123667993164466	3672	tags=68%, list=16%, signal=57%	SEC61A2/HSPA5/SEC62/SRP68/SPCS1/SEC63/SRP54/SRPRB/SRP19/SEC61A1/SRP72/SEC61B/SPCS2/SPCS3/SEC11C
KEGG_NITROGEN_METABOLISM	KEGG_NITROGEN_METABOLISM	23	0.543252183294723	1.64479492801402	0.0117425852148545	0.0268611636789796	0.0129786468164181	3139	tags=39%, list=13%, signal=34%	CA2/CA7/CA4/CA1/AMT/CA12/CTH/CA13/GLUD1
KEGG_FC_EPSILON_RI_SIGNALING_PATHWAY	KEGG_FC_EPSILON_RI_SIGNALING_PATHWAY	77	-0.356792762794667	-1.4490626806624	0.012696829684972	0.0286854300290109	0.0138600869855445	3355	tags=32%, list=14%, signal=28%	MAPK10/MS4A2/GRB2/PLCG2/PIK3CA/MAP2K1/PIK3R3/PLA2G2D/CSF2/SYK/LAT/LYN/FCER1G/INPP5D/PIK3CG/BTK/AKT3/TNF/FYN/PIK3CD/VAV1/LCP2/PRKCB/RAC2/PIK3R5
KEGG_TIGHT_JUNCTION	KEGG_TIGHT_JUNCTION	126	0.337839726349146	1.40153907447976	0.0137180000744102	0.0306145611416716	0.0147921952021882	5558	tags=41%, list=24%, signal=32%	LLGL2/MAGI3/PRKCZ/CGN/TJP3/PARD3/EPB41L1/MAGI1/MYH14/PRKCI/CLDN23/OCLN/PPP2R1B/VAPA/PPP2R1A/CLDN7/TJP2/KRAS/PRKCD/CLDN4/CRB3/TJP1/CASK/PPP2CB/MYL12B/SRC/CLDN3/ACTN4/YES1/PARD6B/CTTN/MYL12A/MYL5/EXOC3/CTNNA1/CLDN8/PPP2R2D/MYL7/NRAS/ASH1L/EPB41/SPTAN1/EPB41L3/RRAS2/MYH8/HRAS/PRKCE/RAB3B/ACTN2/MYH7B/EXOC4/PRKCA
KEGG_PRION_DISEASES	KEGG_PRION_DISEASES	35	-0.457043156765485	-1.58232558911285	0.0146936504505033	0.0323968437643628	0.0156533498775178	4320	tags=49%, list=19%, signal=40%	CCL5/NCAM1/HSPA5/C1QB/NCAM2/C5/EGR1/C1QC/ELK1/MAP2K1/C1QA/IL1A/IL1B/IL6/PRNP/LAMC1/FYN
KEGG_MATURITY_ONSET_DIABETES_OF_THE_YOUNG	KEGG_MATURITY_ONSET_DIABETES_OF_THE_YOUNG	25	0.504042368899313	1.56766907918437	0.0150130531369703	0.0327070086198281	0.0158032138283898	4299	tags=48%, list=18%, signal=39%	HNF4G/NR5A2/HNF4A/HNF1B/HES1/HNF1A/PAX6/MNX1/FOXA3/NKX2-2/NEUROD1/NEUROG3
KEGG_SELENOAMINO_ACID_METABOLISM	KEGG_SELENOAMINO_ACID_METABOLISM	23	0.532422984423319	1.61200755609751	0.0153341879634295	0.0330136046742071	0.015951353423258	4710	tags=57%, list=20%, signal=45%	LCMT1/GGT6/AHCYL2/PAPSS2/SEPHS2/CTH/METTL2B/GGT7/HEMK1/MAT1A/AHCY/CBS/MAT2B
KEGG_GNRH_SIGNALING_PATHWAY	KEGG_GNRH_SIGNALING_PATHWAY	98	0.347125846884482	1.38964683455151	0.0155792016397278	0.0331510918612813	0.0160177838156321	4284	tags=35%, list=18%, signal=28%	PLD1/ADCY6/CAMK2D/GNA11/MAPK13/CAMK2G/ADCY9/CACNA1D/MAPK3/PLCB4/KRAS/MAP2K6/PLA2G10/EGFR/PRKCD/GNAQ/CALM1/PLCB3/PRKACB/PLA2G12A/PLA2G12B/MAPK9/SRC/GNRH1/ITPR3/ADCY5/SOS2/MAPK1/MAP2K2/NRAS/MAP3K2/MAP2K7/CALML6/PLA2G6
KEGG_GLYCOSAMINOGLYCAN_DEGRADATION	KEGG_GLYCOSAMINOGLYCAN_DEGRADATION	20	-0.540857557635744	-1.61293225999166	0.0166435474399307	0.0350088411667508	0.016915402116808	2359	tags=30%, list=10%, signal=27%	IDS/ARSB/GNS/HS3ST3A1/HYAL2/HS3ST3B1
KEGG_INOSITOL_PHOSPHATE_METABOLISM	KEGG_INOSITOL_PHOSPHATE_METABOLISM	54	0.414209488891618	1.50456832550054	0.0184532523371641	0.0380641569208391	0.0183916547676185	2112	tags=31%, list=9%, signal=29%	PIP5K1B/PLCE1/IMPA2/OCRL/PLCD1/ALDH6A1/PLCD3/INPP5J/ITPKA/INPP5A/PLCB4/IMPA1/PLCB3/ITPK1/PIK3CB/PIP4K2C/MINPP1
KEGG_ARRHYTHMOGENIC_RIGHT_VENTRICULAR_CARDIOMYOPATHY_ARVC	KEGG_ARRHYTHMOGENIC_RIGHT_VENTRICULAR_CARDIOMYOPATHY_ARVC	73	-0.360196326793602	-1.44616438373968	0.0185120763166922	0.0380641569208391	0.0183916547676185	4650	tags=38%, list=20%, signal=31%	RYR2/SGCB/ITGB1/ITGA7/ITGA10/CACNA2D3/ITGA2/SGCD/ITGA11/EMD/ITGB8/CDH2/GJA1/ITGA8/LAMA2/TCF7/ITGB7/ITGA9/TCF7L1/SLC8A1/CACNA1C/ITGA4/ITGAV/CACNA2D1/LEF1/ACTN1/ITGA5/ITGB3
KEGG_INSULIN_SIGNALING_PATHWAY	KEGG_INSULIN_SIGNALING_PATHWAY	135	0.328163121623969	1.36620107945733	0.0219146435071795	0.044559775131265	0.021530176077229	4516	tags=36%, list=19%, signal=29%	PRKCZ/PTPRF/CBLC/PCK2/ACACB/PPARGC1A/PRKAB1/PDE3A/MAPK3/PCK1/PRKCI/PYGB/PHKB/PRKAA1/KRAS/PRKAR2A/CALM1/PPP1CB/PRKACB/PRKAB2/PIK3CB/PRKAR1B/MAPK9/BAD/TSC2/PRKAG2/INSR/PHKG2/PPP1CC/MKNK2/PDPK1/EXOC7/ARAF/CRK/EIF4E2/PIK3R2/FBP1/SOS2/MAPK1/PPP1CA/EIF4EBP1/MAP2K2/NRAS/ACACA/RPS6/CALML6/CRKL/PHKA2
KEGG_RENAL_CELL_CARCINOMA	KEGG_RENAL_CELL_CARCINOMA	66	-0.356186968944627	-1.40521351254642	0.0237566756724137	0.0477744137148539	0.02308340956024	3332	tags=35%, list=14%, signal=30%	BRAF/ARNT2/GRB2/PTPN11/VEGFB/PIK3CA/MAP2K1/PIK3R3/EPAS1/HIF1A/RAPGEF1/PDGFB/PGF/PIK3CG/TGFB3/VEGFC/HGF/AKT3/PIK3CD/TGFB2/ETS1/PIK3R5/TGFB1
KEGG_APOPTOSIS	KEGG_APOPTOSIS	86	-0.3385335748452	-1.39372306683521	0.0309188814178324	0.0615016880376448	0.0297160874038663	3138	tags=33%, list=13%, signal=28%	TRADD/IRAK1/TNFRSF10B/BID/NFKB1/PIK3CA/PIK3R3/IL3RA/BCL2L1/RELA/NFKBIA/IL1A/PRKAR2B/CFLAR/PRKAR1A/IRAK3/IL1RAP/IL1B/ATM/PPP3CC/PIK3CG/IRAK2/IL1R1/AKT3/TNF/PIK3CD/CSF2RB/PIK3R5
KEGG_PROTEASOME	KEGG_PROTEASOME	43	-0.398358229581099	-1.44182169707991	0.0328274785764916	0.064596006231161	0.0312111850642365	8508	tags=60%, list=37%, signal=38%	PSMB3/PSMA5/PSMA2/PSMA6/PSMA7/POMP/PSMA4/PSMD4/PSMB10/PSMB5/PSMD12/PSMB11/PSMB8/PSMA1/PSMA3/PSMA8/PSMC2/PSMB6/PSMB4/PSME1/PSMD14/PSME2/PSMB2/PSME4/PSMB9/IFNG
KEGG_NEUROTROPHIN_SIGNALING_PATHWAY	KEGG_NEUROTROPHIN_SIGNALING_PATHWAY	124	-0.303404260476344	-1.33444885943128	0.033722972463949	0.0656521697968368	0.0317214970545545	3841	tags=34%, list=16%, signal=28%	RHOA/FOXO3/TP73/NGFR/YWHAG/CSK/MAPK10/BRAF/MAP3K5/BDNF/GRB2/PTPN11/IRAK1/PLCG2/NFKB1/MAGED1/PIK3CA/MAP2K1/PIK3R3/SHC1/RELA/NFKBIA/CAMK4/NTF3/SH2B3/IRAK3/RAPGEF1/SHC4/MAP3K1/SHC3/PIK3CG/RIPK2/IRAK2/RPS6KA2/NFKBIE/MAP3K3/AKT3/PIK3CD/MAPKAPK2/PIK3R5/ARHGDIB/SH2B2
KEGG_CALCIUM_SIGNALING_PATHWAY	KEGG_CALCIUM_SIGNALING_PATHWAY	176	-0.276842915907084	-1.27754832218244	0.0360623577657385	0.069467489169791	0.0335649645686652	1752	tags=19%, list=8%, signal=17%	CAMK4/AVPR1A/PDGFRA/PLCB2/ITPR2/EDNRB/TRPC1/TACR1/GNA15/P2RX1/PLCB1/PDE1B/P2RX7/ITPKB/SLC8A1/NOS3/CACNA1C/PTGFR/HRH2/PPP3CC/F2R/P2RX5/CYSLTR1/ITPR1/EDNRA/CD38/PTAFR/PRKCB/ADCY7/PDGFRB/SPHK1/ATP2B4/ADORA2A
KEGG_COLORECTAL_CANCER	KEGG_COLORECTAL_CANCER	62	-0.351153132869652	-1.36206638980031	0.0413552027217201	0.0782626285648698	0.0378145573738801	3355	tags=34%, list=14%, signal=29%	MAPK10/BRAF/RALGDS/MYC/PIK3CA/MAP2K1/PIK3R3/TCF7/TCF7L1/TGFBR1/PIK3CG/TGFB3/TGFBR2/LEF1/AKT3/PIK3CD/TGFB2/DCC/RAC2/PIK3R5/TGFB1
KEGG_AMINO_SUGAR_AND_NUCLEOTIDE_SUGAR_METABOLISM	KEGG_AMINO_SUGAR_AND_NUCLEOTIDE_SUGAR_METABOLISM	42	0.413062812621178	1.43086894525595	0.0414834697857506	0.0782626285648698	0.0378145573738801	2165	tags=26%, list=9%, signal=24%	UGP2/FPGT/CMAS/PMM1/MPI/UGDH/PGM1/UAP1/GFPT1/GALT/NANS
KEGG_GLIOMA	KEGG_GLIOMA	64	-0.353707765029804	-1.38482932311687	0.0453366137975965	0.0846591869893894	0.040905215456478	3486	tags=36%, list=15%, signal=31%	CDK4/BRAF/CDKN2A/GRB2/IGF1/E2F3/PLCG2/PIK3CA/MAP2K1/PIK3R3/SHC1/PDGFRA/MDM2/SHC4/PDGFB/RB1/SHC3/PIK3CG/AKT3/PIK3CD/PRKCB/PDGFRB/PIK3R5
KEGG_NICOTINATE_AND_NICOTINAMIDE_METABOLISM	KEGG_NICOTINATE_AND_NICOTINAMIDE_METABOLISM	24	0.468084664696497	1.43074598529838	0.0477031802120141	0.0881786058464504	0.0426057111941434	3158	tags=46%, list=14%, signal=40%	NADSYN1/NMNAT1/NUDT12/ENPP1/NT5C2/ENPP3/NT5C/NNT/NMNAT3/QPRT/NT5C3A
