# Supplementary material for: Revealing key genes and molecular mechanisms associated with dietary restriction in ulcerative colitis
Source: Front Mol Biosci. 2026 Mar 25;13:1786138. doi: 10.3389/fmolb.2026.1786138 (PMC13056633; doi:10.3389/fmolb.2026.1786138)
Supplement: Supplementary file 1 [file Supplementaryfile1.zip › Supplementary Tables and Figures/Supplementary Table 2.csv]

	logFC	P.Value	adj.P.Val	change
PDE6A	-1.90719048378747	4.44923844102718e-41	1.0369840034502e-36	DOWN
C2	2.39374731430098	6.52918307903118e-34	7.60878350114899e-30	UP
LPCAT1	1.85203887697543	2.17071973549137e-33	1.68643216250324e-29	UP
CD55	2.30375828451843	1.49771569671229e-31	8.72681493581835e-28	UP
PRKG2	-2.67510749366585	2.28413434858688e-30	1.06472638525029e-26	DOWN
CFB	2.35322924683784	3.32961106933648e-30	1.29338741988376e-26	UP
TIMP1	2.95596355222359	6.81670379280626e-30	2.26967021855622e-26	UP
NAT8B	-1.36152372596069	1.55082447871126e-29	4.51813326566542e-26	DOWN
NAALADL1	-1.63898037993857	2.3836897830007e-29	6.17296197471082e-26	DOWN
TMEM63C	-2.15643740973096	7.86902670578289e-29	1.83403405431682e-25	DOWN
RBPMS	1.68334834028133	4.847176257337e-28	1.0270285184523e-24	UP
CDC14A	-1.69935225607248	2.09965770521725e-27	4.0780601779582e-24	DOWN
RUNDC3B	-1.57174305208477	3.19652176300247e-27	5.73087174848451e-24	DOWN
AQP8	-5.51509154064988	4.74278363697584e-27	7.89571844478542e-24	DOWN
DPP10	-1.84590008225307	1.02459561245738e-26	1.51857690394157e-23	DOWN
RN7SKP127	-1.06757296261548	1.04248639735123e-26	1.51857690394157e-23	DOWN
CYP2B7P	-3.17799638254914	1.30888853488101e-26	1.79448618132186e-23	DOWN
PITPNC1	1.79840268786118	2.17104794787016e-26	2.81114525116721e-23	UP
NMT2	-1.01167307859951	2.34748277156068e-26	2.87962005035604e-23	DOWN
SLC38A4	-2.66409459501843	2.50669832158186e-26	2.92118088905542e-23	DOWN
SLC6A14	5.71591783633784	3.16892011855502e-26	3.43930002102255e-23	UP
CNTFR	-1.94153177820271	3.24643242212623e-26	3.43930002102255e-23	DOWN
SLC36A1	-1.60717226801351	6.40743479474065e-26	6.49296012004436e-23	DOWN
CDC25B	1.50761106938329	7.29077056832197e-26	7.00588105826191e-23	UP
AQP11	-1.34250462893735	7.76252643493172e-26	7.00588105826191e-23	DOWN
SEC24D	1.26431543343489	7.85313822471175e-26	7.00588105826191e-23	UP
APOBEC3B	-2.65430147336978	8.3667259447165e-26	7.00588105826191e-23	DOWN
NRG4	-1.30058137048649	8.41655595449151e-26	7.00588105826191e-23	DOWN
S100A11	1.27934933187346	1.2546617647831e-25	1.00835868109654e-22	UP
VLDLR	-1.71539160012531	1.30158932744852e-25	1.01120474849475e-22	DOWN
WDR78	-1.8475295448231	1.37786979266292e-25	1.03593584701918e-22	DOWN
CXCL1	3.45437076907862	1.44734963281569e-25	1.0541680591261e-22	UP
AMACR	-1.95185209730344	1.68785778586148e-25	1.19208792166889e-22	DOWN
SNX30	-1.34441604256388	2.24438765572996e-25	1.53852773800289e-22	DOWN
DAPP1	2.2254431607285	2.47690368807183e-25	1.64940555022543e-22	UP
IFITM3	1.49836506834029	4.38773362038805e-25	2.76391641865903e-22	UP
CHAD	-1.45486720403685	6.34169992248755e-25	3.88963158140572e-22	DOWN
MT1M	-2.96892881349018	1.34747678775029e-24	8.05272858771691e-22	DOWN
RMDN2	-1.75306985224816	1.80837532472594e-24	1.05369509233469e-21	DOWN
ACAT1	-1.65668006029607	2.67256877811552e-24	1.51925757345216e-21	DOWN
CNNM2	-1.38343778316093	6.87331926190351e-24	3.7609955754998e-21	DOWN
PDK2	-1.77051883324447	6.93880850158714e-24	3.7609955754998e-21	DOWN
LIPC	-1.13228749491401	8.80846355406003e-24	4.6658831830563e-21	DOWN
UGT2A3	-4.31691889043735	1.07766600210312e-23	5.50696828076549e-21	DOWN
ACSF2	-2.53259305513145	1.08688608965209e-23	5.50696828076549e-21	DOWN
ARFGAP3	1.39364160234767	1.19485903647649e-23	5.92522969428883e-21	UP
SLC19A3	-1.61409097267813	1.58230768917832e-23	7.68309277326647e-21	DOWN
KYNU	3.56188733879853	1.69337150066917e-23	8.05457338083597e-21	UP
PLCD1	-1.82526114584152	1.97260272554041e-23	9.19509034483409e-21	DOWN
C7orf31	-1.35673817031204	2.32513298972948e-23	1.06258577630637e-20	DOWN
TESK2	-1.07022914504054	3.62826826563218e-23	1.5955480842847e-20	DOWN
CD74	1.76576371714497	3.82357714853191e-23	1.65029838149691e-20	UP
RTEL1	1.09640151590663	4.81318430029196e-23	2.03965248158009e-20	UP
BACE2	1.43919114905037	8.0067921132629e-23	3.3323982818539e-20	UP
ACOX1	-1.71686534586241	1.04853611308189e-22	4.21259775480742e-20	DOWN
DEPDC7	-1.00878199644472	1.06638892836332e-22	4.21259775480742e-20	DOWN
ZFP3	-1.0056298802543	1.22609737285047e-22	4.68469696213541e-20	DOWN
BMP3	-3.15229670007494	1.52418891683863e-22	5.72972114270291e-20	DOWN
RNY1P5	-2.50085232183784	1.55914896460641e-22	5.7681087171558e-20	DOWN
PI3	2.87609586750982	1.7062216149067e-22	6.21357924666099e-20	UP
SLC22A5	-2.23357827489435	1.85844426362436e-22	6.516437249957e-20	DOWN
INPP5J	-1.14853257365971	2.07204229907761e-22	7.10192498008851e-20	DOWN
LRRN2	-1.11184425259828	2.11413088818191e-22	7.14116646534142e-20	DOWN
TAP2	1.08868172130467	3.11303590489122e-22	9.93911340209584e-20	UP
ARNTL2	1.81769304391278	3.19070879306013e-22	1.00494391675476e-19	UP
SLC26A2	-4.52411375006634	3.61460835577291e-22	1.12327569263999e-19	DOWN
CNTN3	-1.99439878235012	3.76208058132708e-22	1.1537212119604e-19	DOWN
TGM2	2.53063439715602	4.21617486998828e-22	1.27618685317944e-19	UP
FUT8	1.49029983677887	4.56787737215416e-22	1.36491689631791e-19	UP
HLA-DRA	2.0625401136855	5.39348367269334e-22	1.59121422733498e-19	UP
FGFR2	-1.97429925031573	6.86446597112941e-22	1.99987635486391e-19	DOWN
GNA15	1.84270034155528	7.65488699662978e-22	2.20262285469692e-19	UP
ETFDH	-1.72683734559951	8.22290613846821e-22	2.33721065084486e-19	DOWN
SUGCT	-1.43640806123219	8.43796269529019e-22	2.36944092215817e-19	DOWN
TRHDE	-1.89373170055897	8.84217481300932e-22	2.45338771865248e-19	DOWN
ABCG2	-3.79763706875799	1.06048907538752e-21	2.90786104471258e-19	DOWN
CNN2	1.10034416005774	1.20232453417658e-21	3.25843929279694e-19	UP
CNKSR3	-1.44813626586364	1.42856804697713e-21	3.74108263717932e-19	DOWN
TTYH3	1.11354061964373	1.44960593505705e-21	3.7539961698194e-19	UP
SLC35G1	-1.7441423124484	1.56569871011e-21	4.010081300718e-19	DOWN
PDIA4	1.01490222188084	1.87529906125696e-21	4.64974417241658e-19	UP
PARP9	1.31883306298035	2.14177781941093e-21	5.19983496218861e-19	UP
APOL1	2.37854277729484	2.39071084859581e-21	5.74436059260026e-19	UP
HIF1A	1.43786518725799	2.56812682490659e-21	6.10768692939774e-19	UP
LEAP2	-1.26267601817322	2.71242729055978e-21	6.38571140010877e-19	DOWN
ABCB1	-2.71656070272973	3.38624214708116e-21	7.89231457220206e-19	DOWN
PAQR5	-1.99169950278133	3.63669944729791e-21	8.3921340612052e-19	DOWN
PLA2G12B	-1.27376007256511	5.93479086830654e-21	1.35601932621618e-18	DOWN
PADI2	-3.14891363974325	5.99261983954463e-21	1.35601932621618e-18	DOWN
SLC23A1	-1.05098599166585	6.34722541404913e-21	1.42244983389657e-18	DOWN
FRMD1	-1.55249009596683	6.63414126930556e-21	1.45869745814816e-18	DOWN
SLC4A10	-1.4229323497199	9.44961520934805e-21	2.05833814658201e-18	DOWN
PSMB9	1.28421161354054	9.84923903520455e-21	2.12552050179178e-18	UP
DUOXA2	4.31891338898035	1.03044682752972e-20	2.20336001919589e-18	UP
ENC1	1.06353993319902	1.23985475103231e-20	2.62702678930091e-18	UP
ARHGEF37	-1.009873598629	1.57185033717206e-20	3.24204564676719e-18	DOWN
PPP2R3A	-1.59276732909214	1.63598290434932e-20	3.34472399576048e-18	DOWN
LPIN1	1.14707138656388	1.79439303420754e-20	3.63668856071957e-18	UP
SAMD9L	1.544918506414	1.89654266815498e-20	3.77801025356308e-18	UP
CREB3L2	1.24793421325184	1.98377000614469e-20	3.91828199434019e-18	UP
HLA-DMA	1.80551859233538	2.08459386657046e-20	4.08282598724015e-18	UP
MAGI1	-1.06105195912285	2.23392268078113e-20	4.30297817528643e-18	DOWN
USP30	-1.26135275348034	2.41855211316182e-20	4.54590275011794e-18	DOWN
PHLPP2	-2.36655419680098	2.97361092019017e-20	5.50980482515121e-18	DOWN
LRP8	1.36729546894717	2.97865623190051e-20	5.50980482515121e-18	UP
MT1H	-2.21216238005406	3.23212651461811e-20	5.93158839970113e-18	DOWN
IRAK3	2.41695894256511	4.35690495524081e-20	7.7516323505189e-18	UP
CIPC	-1.28152927445946	5.25070683111413e-20	9.27107758430129e-18	DOWN
TRIB2	1.92529880214374	5.9123667478778e-20	1.02835471487155e-17	UP
IFITM1	1.4190831114656	8.17507035779355e-20	1.40100268256687e-17	UP
AQP7P1	-1.07728276490786	1.08745190586552e-19	1.83661170797157e-17	DOWN
CCNJL	-1.1863156479742	1.16879291390023e-19	1.95978823340091e-17	DOWN
OAS2	1.95911763580098	1.22948650115066e-19	2.03231502711478e-17	UP
ACKR2	-1.26055812991032	1.6039017891127e-19	2.59598187492012e-17	DOWN
BRINP3	-2.36239612074202	1.6321502380438e-19	2.623484524006e-17	DOWN
XBP1	1.40131800423096	1.82380910002795e-19	2.91147388317476e-17	UP
CD44	1.64324663259214	1.89678125849472e-19	3.00736604025418e-17	UP
ARHGAP42	-1.16763313395209	2.0512860547229e-19	3.20867946828367e-17	DOWN
CDH3	3.02134499969042	2.24779332668079e-19	3.49262127099661e-17	UP
ASB13	-1.08967004794103	2.5597230407643e-19	3.92496479678248e-17	DOWN
HMGCS2	-4.76261919725921	2.85512462482852e-19	4.32106426174535e-17	DOWN
TAP1	1.18895430902457	3.08630111269778e-19	4.64080129249337e-17	UP
WSCD1	-1.31158815468551	3.88664841283443e-19	5.73329838974254e-17	DOWN
LYN	1.51004214764987	4.01403009621805e-19	5.88396222972039e-17	UP
TRIM22	1.88516802038206	4.68743434855924e-19	6.74382915814013e-17	UP
ASPHD2	1.29772471060811	5.19679686840818e-19	7.38547223243838e-17	UP
PHLDA1	2.12392438314619	5.36879400705112e-19	7.53798083869521e-17	UP
MXRA5	2.53033307070762	5.85128733356517e-19	8.11761630258353e-17	UP
CREB3L3	-1.54767074530098	6.48708024719618e-19	8.84177656850301e-17	DOWN
ANXA1	2.39289100158845	6.79251329216008e-19	9.20425042444041e-17	UP
CXCL2	2.37525709303686	6.8453735127821e-19	9.22226129840535e-17	UP
RPS6KA2	1.04988654805651	6.9315204600911e-19	9.28465214731857e-17	UP
SERPINA1	1.36926556767076	7.53017792377974e-19	1.00138391418804e-16	UP
PAG1	-1.25460328671376	7.5618298750202e-19	1.00138391418804e-16	DOWN
SETD9	-1.26337017904546	7.92837791920236e-19	1.04399267888615e-16	DOWN
IGKV3D-11	3.04319113486978	9.00898677247195e-19	1.1730304732179e-16	UP
RHOU	-1.47158440651229	1.02415599122063e-18	1.32611131596551e-16	DOWN
TAT	-1.07300023908231	1.07098324239059e-18	1.37908322819875e-16	DOWN
ZBP1	1.52764703525676	1.10451160616449e-18	1.40505303306104e-16	UP
SEMA5A	-1.4744770792973	1.16613471450877e-18	1.46914063735437e-16	DOWN
UNC13D	1.19139551586855	1.28749248773594e-18	1.59614826657774e-16	UP
LCN2	3.52721839364128	1.29597710719455e-18	1.59816605488801e-16	UP
TBXAS1	1.1932241710344	1.30579024855591e-18	1.60179228016277e-16	UP
TNIP3	4.31955614718305	1.35068025197751e-18	1.64818348863035e-16	UP
OTOP2	-3.37325111452948	1.40754792835141e-18	1.70863122740033e-16	DOWN
P2RY1	-1.182992121543	1.62646241890624e-18	1.96414298432372e-16	DOWN
IDO1	4.22524376982555	1.77333838440962e-18	2.1304741095585e-16	UP
NFKBIZ	1.40185721967813	1.90941809742473e-18	2.25902576632884e-16	UP
BHLHE40	1.4316630724398	2.42090092616796e-18	2.83537376312546e-16	UP
RPS6KA6	-2.02379758948158	2.63197273405189e-18	3.05190987624614e-16	DOWN
SLC25A20	-1.2604529299484	2.72043881335725e-18	3.1388746248969e-16	DOWN
ANXA5	1.53470103674938	2.89791453353722e-18	3.31086735456627e-16	UP
HNMT	-1.0463892633661	3.35791925590744e-18	3.81770849255779e-16	DOWN
FMO4	-1.60695040174816	3.70084142016433e-18	4.16693289757343e-16	DOWN
ACADM	-1.24880595143366	4.08541522109751e-18	4.57782560375575e-16	DOWN
HLA-DRB1	1.69683354987346	4.51350002324521e-18	5.0333083752046e-16	UP
MT1F	-2.08760136421007	4.89524284194122e-18	5.43302023414876e-16	DOWN
CROT	-1.48310143237715	5.1632497238966e-18	5.70331096278948e-16	DOWN
JAK2	1.05641487539435	5.83891251928704e-18	6.41922330599165e-16	UP
WARS	2.19295707534889	6.87865656360516e-18	7.52680040037302e-16	UP
PDE8A	-1.07303427334767	7.8680865885144e-18	8.37358420632444e-16	DOWN
STBD1	-1.23843562827396	8.04212031436625e-18	8.41415929904501e-16	DOWN
LIPG	1.34518038767445	9.32270086311772e-18	9.70018700967342e-16	UP
F3	1.45022657097789	9.60457706207637e-18	9.94906122603618e-16	UP
DUOX2	4.34142202290049	9.68844022508574e-18	9.99152550115369e-16	UP
CNGA1	-1.25385472707985	9.80214876817196e-18	1.00642590898583e-15	DOWN
CD82	1.44910794264005	1.00665087872534e-17	1.02903561537068e-15	UP
IGKV3D-20	2.7828349146941	1.08074615920876e-17	1.09625223332057e-15	UP
RNF213	1.3015983212629	1.41842987805306e-17	1.39978814541884e-15	UP
OSMR	2.91249173516953	1.42339121493228e-17	1.39978814541884e-15	UP
ELL2P1	1.57407081756019	1.62062361579676e-17	1.57382810889063e-15	UP
PIK3R3	1.2379339897715	1.63427181068887e-17	1.58049680878529e-15	UP
BIRC3	1.96480934456633	1.64488788666727e-17	1.58419016423777e-15	UP
ELL2	1.26126001347051	1.66837270178649e-17	1.60019599014558e-15	UP
SLC25A34	-1.12384701496683	1.67610607566419e-17	1.60102476661907e-15	DOWN
CDKN2B	-1.74518995913145	1.96731128795312e-17	1.84145077061539e-15	DOWN
UBD	2.25137389564005	1.99825328332651e-17	1.86293157097964e-15	UP
ZC3H12A	1.45768956082064	2.03080595878151e-17	1.88573683192512e-15	UP
IGHV4-59	2.53860090663636	2.27297617369813e-17	2.08567935749537e-15	UP
PPARGC1A	-2.33052233998649	2.33597420658447e-17	2.13508042481821e-15	DOWN
CLDN8	-3.84588842367076	2.4706724736816e-17	2.24062114179366e-15	DOWN
CYP27A1	-1.13553083991646	2.65520740808086e-17	2.36758877791338e-15	DOWN
ANKH	-1.00547744815479	2.66146762695029e-17	2.36758877791338e-15	DOWN
IFITM2	1.6033714498231	2.87184986704586e-17	2.5450268004273e-15	UP
CPT1A	-1.28875154336241	3.0629589120799e-17	2.69390125901307e-15	DOWN
DUSP6	1.01521008367813	3.24625894632386e-17	2.83288842223982e-15	UP
CYP2B6	-3.19180648126167	3.25745096820814e-17	2.83288842223982e-15	DOWN
MPP7	-1.43524918731695	3.33850037426477e-17	2.89258097483231e-15	DOWN
VNN1	4.02875437335135	3.58051992860799e-17	3.06805801382597e-15	UP
LYZ	1.78432394175184	3.66839844342548e-17	3.13184478098599e-15	UP
SLFN5	1.74385873090663	4.21166575528633e-17	3.55656861443691e-15	UP
XRCC6BP1	-1.12060402202334	4.39478522920309e-17	3.69780719628291e-15	DOWN
ABCA12	3.66424936802457	4.83180309171382e-17	4.05089333304223e-15	UP
PCK1	-3.71353597619288	5.63119133553145e-17	4.70416403072515e-15	DOWN
LPGAT1	1.08530158512285	5.71366614835e-17	4.75601488998548e-15	UP
MIER3	-1.79286936556388	6.30809535812977e-17	5.21357370609683e-15	DOWN
SERF1B	-1.15697356669165	6.4148576187987e-17	5.2830772622382e-15	DOWN
ZDHHC23	-1.09342302158231	7.050579093991e-17	5.7658893664438e-15	DOWN
PSD3	-1.34657985499631	7.17988355056563e-17	5.85110300395221e-15	DOWN
OSBPL3	1.08998983462039	7.49059303009405e-17	6.08304013074571e-15	UP
TMEM38B	-1.23726496176044	7.60225978731319e-17	6.15228711329543e-15	DOWN
DUSP10	1.28648188691401	8.60496649163419e-17	6.91572255243165e-15	UP
KRT12	-1.44560534828993	8.66663523246569e-17	6.9413493939202e-15	DOWN
CXCL3	1.31249511283661	1.1588048507261e-16	9.10711358440979e-15	UP
SLC7A11	2.39681466032801	1.19326713027696e-16	9.30149732620907e-15	UP
EIF5A2	1.10603838558108	1.29882926731538e-16	1.00570809745248e-14	UP
REG4	3.01320023357617	1.38060376623663e-16	1.06197135246459e-14	UP
KDELR3	1.51649430393858	1.41485352113863e-16	1.0811800333501e-14	UP
IGKV1OR9-2	1.86282438688452	1.42906832370286e-16	1.08847370655368e-14	UP
B4GALNT2	-2.87001776962285	1.52324416989475e-16	1.15642514227156e-14	DOWN
ZNF91	-1.30329723694349	1.55157633466999e-16	1.17031034408263e-14	DOWN
SCUBE2	-1.37191225270516	1.6007400677233e-16	1.20349834704603e-14	DOWN
MT1P3	-1.31745462058354	1.66509921579266e-16	1.24386113533588e-14	DOWN
CHI3L1	3.88300267640909	1.71936318790303e-16	1.27621649109732e-14	UP
FGFR3	-1.21102155775307	1.99097470032955e-16	1.46383745553883e-14	DOWN
TRPM6	-3.03887684623342	2.33921050985352e-16	1.70909026185442e-14	DOWN
ENPP1	-1.8010258669656	2.45828784537222e-16	1.77915342696e-14	DOWN
RNU4-38P	-1.00571146320025	2.4656393225558e-16	1.77915342696e-14	DOWN
CLYBL	-1.39309630924816	2.7214718829953e-16	1.93973532651289e-14	DOWN
PARP14	1.14066361057126	2.74459396454581e-16	1.95025157108748e-14	UP
MAST2	-1.10856927957371	2.80076004391162e-16	1.98411289797714e-14	DOWN
PTPN13	1.46199670490786	3.31731580296535e-16	2.34292967938525e-14	UP
ADAMTS9	2.03788548476536	3.36970615530855e-16	2.37274143086938e-14	UP
GUCA2B	-2.42631665742015	3.38741572687876e-16	2.3780270586254e-14	DOWN
STOM	1.46778521878992	3.69609509629627e-16	2.57918827572986e-14	UP
IGKV1OR9-1	1.87961758880098	3.75137483006304e-16	2.60994904967998e-14	UP
ABAT	-1.05256576482801	4.52281426788352e-16	3.08225824975325e-14	DOWN
CFI	2.27807854526413	4.54542696391275e-16	3.0886374999392e-14	UP
HAVCR1	-2.12224829493243	4.56061601374125e-16	3.08994992535661e-14	DOWN
IGKV3OR2-268	2.53141489643489	4.95769578362988e-16	3.33956692569542e-14	UP
GLRA2	-1.73054901087101	5.09702141580943e-16	3.42352386565621e-14	DOWN
EFNA1	-1.59815522973587	5.43413283052524e-16	3.62903535475793e-14	DOWN
PHYH	-1.2780147008059	6.16228420740757e-16	4.10355308634424e-14	DOWN
MT1A	-1.24884659038329	7.79665231477665e-16	5.09010015407561e-14	DOWN
NPY1R	-1.38592406328133	7.98900568672778e-16	5.2011104899599e-14	DOWN
ACVR2A	-1.18688642013391	8.28066581662953e-16	5.37597432279066e-14	DOWN
IL1RN	2.76603322149877	8.48487835759319e-16	5.49325166334512e-14	UP
STAT1	1.32301746400123	9.02385915083395e-16	5.80991948144991e-14	UP
DRAM1	1.86094144139558	9.12848033478115e-16	5.8610879108194e-14	UP
SLC23A3	-1.18494880243612	9.30715284075628e-16	5.95939041921721e-14	DOWN
TTPA	-1.09490105301228	1.00352318380241e-15	6.40797666983092e-14	DOWN
PECR	-1.04386067133784	1.00685302912246e-15	6.41167310102656e-14	DOWN
IGSF9	-1.25093202050983	1.02654526893619e-15	6.51926173926315e-14	DOWN
STRIP2	1.80128959249754	1.12662706200186e-15	7.10178823288066e-14	UP
PTGR1	-1.14762055342629	1.13180389904299e-15	7.10178823288066e-14	DOWN
BDH2P1	-1.1081892041941	1.13324858333794e-15	7.10178823288066e-14	DOWN
FKBP11	1.39413471042506	1.13350719639233e-15	7.10178823288066e-14	UP
MLKL	1.27454584132801	1.17005546264354e-15	7.29810512787368e-14	UP
IFI16	1.79524212621007	1.18559246653979e-15	7.34909670681995e-14	UP
TSPAN7	-1.64367286218428	1.22860056676871e-15	7.59548896808441e-14	DOWN
SPCS3	1.10769435905528	1.24546744831917e-15	7.65913187809363e-14	UP
PARP8	1.54315668813882	1.26615916258715e-15	7.76588726379441e-14	UP
HSD3B2	-1.80733104766339	1.53265076642788e-15	9.27830945795706e-14	DOWN
NCOA7	1.20662304804914	1.58851691391259e-15	9.56681232882706e-14	UP
MIR8071-1	2.31486522718427	1.65587867541486e-15	9.92122475267201e-14	UP
MT1JP	-1.21562839018673	1.78585701993661e-15	1.06181044805262e-13	DOWN
HAPLN3	1.39144130287961	1.8854691693837e-15	1.11534593733061e-13	UP
FAHD1	-1.20527937320516	1.90751101948635e-15	1.12552808433338e-13	DOWN
KCND3	1.91297719456634	2.06788077867643e-15	1.21095721880933e-13	UP
ADH1A	-1.58856357692629	2.09573569923098e-15	1.22419328175379e-13	DOWN
SATB2-AS1	-1.92386956987961	2.134955142083e-15	1.24088278046206e-13	DOWN
ARHGAP44	-1.59154255385381	2.29269580456191e-15	1.32925027654041e-13	DOWN
SERPINB5	3.41119497661671	2.30729113293531e-15	1.33439291402787e-13	UP
CALU	1.39285269781818	2.34461403486657e-15	1.35262176511473e-13	UP
VSIG10	-1.16437701783907	2.49046429467701e-15	1.41573783697651e-13	DOWN
PACS1	1.04728109021376	2.53574120877653e-15	1.43796886503539e-13	UP
IGHV3-52	1.64137661933661	2.67343891949241e-15	1.50506862069105e-13	UP
SEC14L1	1.20270473632187	2.82747137968505e-15	1.57655204417032e-13	UP
MT1G	-1.98859657795823	2.8942107624928e-15	1.60226532639952e-13	DOWN
PECAM1	2.37749716398403	3.01757410960968e-15	1.66266193316011e-13	UP
MS4A10	-1.05098535125921	3.03632366487582e-15	1.6651198978179e-13	DOWN
RNF152	-1.75938509964005	3.15752102670882e-15	1.72751977862682e-13	DOWN
NAAA	-1.71877861320885	3.1983816456548e-15	1.74211338019354e-13	DOWN
PRDM1	1.92195628672482	3.28607387059699e-15	1.78112845818614e-13	UP
IGKV1D-33	2.4458160042199	3.57918639696184e-15	1.926561139815e-13	UP
PGAP3	-1.0168976417113	3.59000134332776e-15	1.92792998407696e-13	DOWN
TCN1	3.58331572760934	3.60902552834336e-15	1.93369098825514e-13	UP
NHEJ1	-1.05592690715848	3.94180277309749e-15	2.09752505097222e-13	DOWN
SGK2	-1.97973000190786	4.18522599285103e-15	2.21190617268433e-13	DOWN
FNIP2	-1.12170600280467	4.28784363807989e-15	2.26101293377213e-13	DOWN
FAIM2	1.01831213561916	4.38454924891192e-15	2.29641998526719e-13	UP
MYO1D	-1.23964544407003	4.46813899741023e-15	2.32972965576376e-13	DOWN
HOXA6	-1.44422745263268	4.50428489293997e-15	2.34333410713732e-13	DOWN
PBLD	-2.2484865981769	4.77312333748386e-15	2.47215968059414e-13	DOWN
ENTPD5	-2.19845083009583	6.02855946820913e-15	3.08807990166044e-13	DOWN
C4BPB	2.13683853998157	7.20367025035102e-15	3.63782623867162e-13	UP
IGHV3-7	1.43582709914005	7.46295543991322e-15	3.73497214571314e-13	UP
IGHV3-43	1.49608429855774	7.46770077617164e-15	3.73497214571314e-13	UP
NOS2	3.34765746124201	7.55908841082628e-15	3.77258401694065e-13	UP
RBKS	-1.0250645609828	8.0120280888304e-15	3.97494790670288e-13	DOWN
METTL7B	-1.4715458569312	8.21936427469897e-15	4.06727650000868e-13	DOWN
EPC1	2.09078679619902	8.43366423580101e-15	4.15567467957324e-13	UP
PKIB	-1.73622251055283	8.52397606677588e-15	4.19131456093556e-13	DOWN
LPCAT3	-1.09074174699632	8.70115860229681e-15	4.26046015848176e-13	DOWN
CHP2	-2.85706241478624	8.92120288394583e-15	4.32306227137989e-13	DOWN
NUCB2	1.13644236772727	9.49175255099724e-15	4.57074951872092e-13	UP
SLC30A10	-3.03348630794718	9.51738860154137e-15	4.57364486878608e-13	DOWN
GBP4	2.30172195730098	1.03654673568999e-14	4.9607381455291e-13	UP
SLC7A5	1.83314924587347	1.07046673483859e-14	5.10212028402516e-13	UP
SLC6A6	1.67722629747912	1.07468180110566e-14	5.11175688538158e-13	UP
IGHV3-74	1.96691337133907	1.07746273210883e-14	5.11454661858667e-13	UP
TMEM220	-1.10344451779484	1.07968232587501e-14	5.11466584739205e-13	DOWN
SLC16A1	-1.78594330943366	1.0846183927369e-14	5.12762695324929e-13	DOWN
HOXA2	-1.29742225380836	1.14850611505919e-14	5.40772364114838e-13	DOWN
C1orf115	-1.00037801473833	1.23354760761077e-14	5.76158198208102e-13	DOWN
HSD17B2	-1.93913876646438	1.28055312151059e-14	5.95725580899149e-13	DOWN
NUDT7	-1.17366429695332	1.29147014152188e-14	5.98415399372772e-13	DOWN
RAVER2	-1.65464118409828	1.33589626743189e-14	6.1654919415911e-13	DOWN
IGKV1D-42	1.43837645356265	1.3703943159629e-14	6.29975943237619e-13	UP
IFI6	1.5374545405172	1.46049107104809e-14	6.67444419468977e-13	UP
MATN2	-1.00449645276167	1.56973006044294e-14	7.1456442419421e-13	DOWN
MMP7	3.74352236769902	1.61833953447705e-14	7.35256131190186e-13	UP
NIPSNAP3A	-1.11124616574938	1.67403899511093e-14	7.57608288525254e-13	DOWN
GBA3	-1.93535159486241	1.69517366080818e-14	7.65474480606685e-13	DOWN
PFKFB3	2.11432544770639	1.69798904395098e-14	7.65474480606685e-13	UP
MCOLN2	-1.93177905891401	1.70343033904516e-14	7.6644499830358e-13	DOWN
CAPN13	-2.06831875032801	1.7217501531781e-14	7.71708285002345e-13	DOWN
FAM162A	-1.33187421464251	1.76216925593076e-14	7.86798445363568e-13	DOWN
ACADS	-1.3080874896597	1.81424678722026e-14	8.05421902280811e-13	DOWN
MMP3	4.7961587165774	1.90786993724887e-14	8.42172814914004e-13	UP
SULT1A1	-1.0441736791597	1.98064073281138e-14	8.69355810915912e-13	DOWN
CPA6	-1.46239359451474	1.99009000292206e-14	8.71861422896701e-13	DOWN
METTL7A	-1.31686168989681	2.08384917938979e-14	9.0951821767861e-13	DOWN
GPR125	-1.20785050031572	2.22389217429436e-14	9.63424812384362e-13	DOWN
RAC2	1.62755407422481	2.30640270786899e-14	9.95469035413011e-13	UP
PRDX6	-1.27819445900737	2.31672685631216e-14	9.98076762293298e-13	DOWN
IGHV3OR16-7	2.06450589227272	2.45438933476782e-14	1.05348899126029e-12	UP
CARD6	1.59303049612408	2.50054374768935e-14	1.0693609748146e-12	UP
ANK3	-1.08253333333292	2.55932801577451e-14	1.09210694029766e-12	DOWN
S100P	1.76986719023956	2.57461609265366e-14	1.09501053415107e-12	UP
TMEM56	-2.02897391583661	2.65131864302995e-14	1.12149335050996e-12	DOWN
ST3GAL1	1.87701735717568	2.80581290799512e-14	1.18469350446816e-12	UP
ZNF664-FAM101A	-1.02360840983538	2.88209461200844e-14	1.21470124994721e-12	DOWN
PLS3	1.20559684608968	2.99144065948066e-14	1.25624337748677e-12	UP
MMP12	3.21364493381695	3.09045363442345e-14	1.28853672374789e-12	UP
IGHV3-35	1.53732453965971	3.17952400104174e-14	1.32094769861462e-12	UP
C8orf4	1.53718782970638	3.27188632432237e-14	1.35082461711408e-12	UP
ACKR4	1.98148886641523	3.27462096653132e-14	1.35082461711408e-12	UP
TMEM92	1.14964826209582	3.32949289379987e-14	1.37103340769953e-12	UP
DHRS11	-2.35310303647297	3.37582464189611e-14	1.38766040438576e-12	DOWN
VSIG1	3.80544268180221	3.76621386058784e-14	1.53192227659199e-12	UP
PLA2R1	-1.03066354236118	3.92372913355501e-14	1.5932117581144e-12	DOWN
IGKV1D-16	1.64268571713636	4.33420154497789e-14	1.74770303475432e-12	UP
IGKC	1.97316785892384	4.67837790242572e-14	1.87352154247141e-12	UP
IYD	-1.04018427233047	5.41549222926845e-14	2.14657954740748e-12	DOWN
PODXL	1.19327284780713	5.55002932106319e-14	2.19244971840711e-12	UP
SLC41A1	1.09143272886118	6.21493956486137e-14	2.44269133959906e-12	UP
IGKV2D-28	1.78806863127519	6.31105250135117e-14	2.47212942267213e-12	UP
CASP1	1.45803993396806	6.452340744338e-14	2.52323331758869e-12	UP
HLA-DRB3	1.66178718710811	7.74133362867346e-14	2.98226880799161e-12	UP
ZNF704	-1.27714651032555	8.06276532603702e-14	3.09077091207146e-12	DOWN
GCNT2	-1.26845201592261	8.59581255157212e-14	3.27341056785991e-12	DOWN
SP110	1.26364515192138	8.60943355257272e-14	3.27341056785991e-12	UP
PPAP2A	-1.08462057380958	8.66713701695176e-14	3.28964317445025e-12	DOWN
IGHV3-73	2.16517973026167	8.8219388465005e-14	3.33246237755895e-12	UP
MSN	1.81164784846929	9.04337553848912e-14	3.41058177468553e-12	UP
EPHX2	-1.72287544258108	9.52897029418353e-14	3.5821243652667e-12	DOWN
SERPINA3	2.77232134566093	9.80942909288064e-14	3.6816161653425e-12	UP
F2R	1.45556239974079	1.08785975992391e-13	4.06326080521578e-12	UP
SELENBP1	-2.00721840952703	1.15947004204014e-13	4.32380292317274e-12	DOWN
CWH43	-3.0388827069398	1.17016258161359e-13	4.34975746246699e-12	DOWN
GXYLT2	-1.6325076818231	1.17987632273703e-13	4.37888176019617e-12	DOWN
IGKV1-13	1.81955639324938	1.23911541903331e-13	4.59142497160722e-12	UP
ACVR1C	-1.53782648609582	1.30290825547034e-13	4.7897291341084e-12	DOWN
CCDC109B	1.263779790586	1.37646556747011e-13	5.03630816028662e-12	UP
SLC17A4	-2.8719044732457	1.37950865828016e-13	5.03953108127517e-12	DOWN
SLC38A5	1.03141331429607	1.52302078589434e-13	5.49489867752932e-12	UP
GHR	-1.73905477881081	1.57040184751827e-13	5.64835738581917e-12	DOWN
CHN2	-1.23902768163022	1.5814139993953e-13	5.6792012455942e-12	DOWN
TMEM72	-1.20268199422113	1.69055180407916e-13	6.00635531976721e-12	DOWN
CASP4	1.28304567203071	1.69948111129507e-13	6.0197273952818e-12	UP
VWF	2.04547367339681	1.81674703186767e-13	6.39621194437156e-12	UP
CLDN1	2.22986853923341	1.90428829980922e-13	6.6441987131218e-12	UP
SAMD13	-1.43852112480836	2.07512855750233e-13	7.1758191824491e-12	DOWN
PIM2	2.55251489657494	2.12757751079395e-13	7.32458626943496e-12	UP
STEAP4	2.83675577579607	2.25582340880555e-13	7.70901526393047e-12	UP
HEG1	1.80302589042998	2.25908843920904e-13	7.70901526393047e-12	UP
PDCD4	-1.49599766146806	2.2732162551655e-13	7.74588468700909e-12	DOWN
S100A8	4.14811101149631	2.28016728706318e-13	7.74691821568243e-12	UP
TMEM170A	-1.01354549651229	2.32001532234098e-13	7.86988707860541e-12	DOWN
AIFM3	-1.14431686368674	2.34274853968766e-13	7.91559820131304e-12	DOWN
LOC102724453	1.71191013669533	2.87164646874175e-13	9.58874845945041e-12	UP
EXPH5	-2.18934817273956	2.96276234972737e-13	9.8788415000137e-12	DOWN
SOCS3	2.46707062659705	2.99301768923751e-13	9.96546618329409e-12	UP
COL6A3	2.35946546122236	3.00166412349624e-13	9.97999796381268e-12	UP
JUNB	1.10410384089803	3.04764957328603e-13	1.00999656922763e-11	UP
CXCL11	2.75826601584398	3.09480476167305e-13	1.02312928482715e-11	UP
TDP2	-1.42292299570516	3.19833944935871e-13	1.05585973861478e-11	DOWN
MEP1B	-3.17433210913882	3.38456040474768e-13	1.1157560021705e-11	DOWN
SLC9A7	1.09659113556634	3.39995350537886e-13	1.11924740607154e-11	UP
ELOVL5	1.77317068126904	3.44093548987767e-13	1.13060031039879e-11	UP
IGHV3OR16-8	1.64464556440909	3.57414543672437e-13	1.16670318898788e-11	UP
PCCA	-1.21682893754177	3.67219144653628e-13	1.19703169292897e-11	DOWN
SULT1A2	-1.93859632682187	3.75910524004863e-13	1.22365175739963e-11	DOWN
SLC16A9	-2.39360004741401	4.14260497510474e-13	1.33913584125889e-11	DOWN
SLCO4A1	1.36435507462653	4.18684436924573e-13	1.35156207360125e-11	UP
MIR196A1	-1.2594318148575	4.33783921499426e-13	1.39067425837512e-11	DOWN
SLC51B	-2.0770730573833	4.37438393533588e-13	1.40046382391309e-11	DOWN
CDHR1	-2.18433040760565	4.70163054510492e-13	1.48483608556586e-11	DOWN
CYP4F2	-1.33784870900491	4.81622318820896e-13	1.51896771106341e-11	DOWN
XPNPEP2	-1.59391352772113	4.99947338116794e-13	1.57250642503214e-11	DOWN
HSD17B11	-1.10419963452457	5.03039099324093e-13	1.58009869109793e-11	DOWN
MT1E	-1.1242318056548	5.04989144019714e-13	1.58227124749824e-11	DOWN
DUSP4	1.29990635111057	5.0508851767224e-13	1.58227124749824e-11	UP
GRAMD1C	-1.0291072349914	5.22558201278442e-13	1.63260911490572e-11	DOWN
CTSH	1.44057097025921	5.24767197267849e-13	1.63731580545137e-11	UP
IGKV1OR2-3	2.91846544217567	5.61426809126403e-13	1.74236679631279e-11	UP
MT1X	-1.38882244087101	5.79744390102767e-13	1.79682214097409e-11	DOWN
TGFBI	1.76458179732064	5.89146950267658e-13	1.82112042040959e-11	UP
CHPT1	-1.05418206105528	6.12204233499625e-13	1.88472859972137e-11	DOWN
STXBP1	1.14003349108354	6.12959316337924e-13	1.88472859972137e-11	UP
IGKV1D-43	2.26307580819041	6.61851153088369e-13	2.02437858596202e-11	UP
ZNF429	-1.21537408455651	6.81996224360201e-13	2.08053481690618e-11	DOWN
CNTN4	-1.21171128430835	7.21179813960423e-13	2.18292700311371e-11	DOWN
LOC642131	2.43571509386486	7.40498355351474e-13	2.23849483374537e-11	UP
INSC	1.21246558206388	7.51647481569687e-13	2.26925490323118e-11	UP
APPL2	-1.25968918858354	7.58741176191807e-13	2.28770770937936e-11	DOWN
TUBAL3	-1.76561151494963	7.69510566482773e-13	2.31419132555019e-11	DOWN
C1R	1.87415035470025	8.28552685683609e-13	2.46629341573791e-11	UP
SELP	2.5062290704828	8.34257540869688e-13	2.48010720727676e-11	UP
PMP22	1.44366100024078	8.40549469472812e-13	2.49562885159272e-11	UP
CCL24	1.53501956625307	8.67474793419004e-13	2.56251394299325e-11	UP
XAF1	1.22626984146069	9.16292257107971e-13	2.69987656591852e-11	UP
RNF125	-1.00657642409705	1.00135882185496e-12	2.92464537104931e-11	DOWN
RRM2	1.19591435882801	1.05495732571046e-12	3.06582174443065e-11	UP
LEF1	1.39037840415233	1.07989966961693e-12	3.13050019897535e-11	UP
C2orf88	-1.2026827326339	1.1053380529278e-12	3.2002626086445e-11	DOWN
PXMP2	-1.29744439219902	1.20887147284235e-12	3.47412668526964e-11	DOWN
IL1B	3.6185744388882	1.22447029543236e-12	3.51029879159188e-11	UP
SMOX	1.22205550880958	1.36489524143168e-12	3.86532361993295e-11	UP
HLA-DPA1	1.69850329230958	1.42942286396742e-12	4.03336061628191e-11	UP
IFT74	-1.0725183925	1.48326466997819e-12	4.1751750800944e-11	DOWN
MMP1	4.13938729991155	1.56729574810806e-12	4.40638866117668e-11	UP
GRK5	1.27236727908845	1.57229150940331e-12	4.41510821803167e-11	UP
SLC25A23	-1.15492678227519	1.83875872428232e-12	5.11407512969546e-11	DOWN
GABRP	1.52182496416953	1.86502993955587e-12	5.17479200014628e-11	UP
PTGDR	-1.51266089592629	1.96059430247578e-12	5.41416722841268e-11	DOWN
SLC51A	-1.73298528922236	1.97314993918402e-12	5.44239119911976e-11	DOWN
SOCS1	1.15033295539558	2.12375093577756e-12	5.7859193840544e-11	UP
TMIGD1	-3.71273046559828	2.18816585532778e-12	5.93708749593999e-11	DOWN
FSTL1	1.94641780587346	2.22583409988588e-12	6.02526310871547e-11	UP
FBXO16	1.12429226095209	2.26414144205016e-12	6.11474374849597e-11	UP
RMND5A	-1.31239906129361	2.27512735181641e-12	6.12314009108372e-11	DOWN
TMED6	-1.11018825641032	2.37370627493545e-12	6.38108098614999e-11	DOWN
RAPGEFL1	-1.58977149001474	2.39966023481908e-12	6.43600472876046e-11	DOWN
PPARG	-1.50997941245823	2.71486973214747e-12	7.16596476185289e-11	DOWN
ZNF57	-1.04010959837224	2.75467748810554e-12	7.25460657799728e-11	DOWN
EVI2B	1.71047725696806	2.86907256457291e-12	7.51342407443829e-11	UP
GPX8	1.37063101622481	3.15004133641363e-12	8.20312999193213e-11	UP
IQGAP2	-1.17953851081204	3.17183115118613e-12	8.24145692761374e-11	DOWN
CDH5	1.69072323526781	3.40223643790754e-12	8.75230956493498e-11	UP
SLC9A3R1	-1.03000446642752	3.48318034569148e-12	8.9211521227507e-11	DOWN
RGCC	1.29082394529852	3.53630244934969e-12	9.03734662138085e-11	UP
GPR126	1.84510947861425	3.5959091722621e-12	9.16956838926835e-11	UP
G6PC	-1.0305596252113	3.68558458840156e-12	9.36749400238551e-11	DOWN
GRAMD3	-1.179421101543	3.7034930133906e-12	9.40275726177501e-11	DOWN
ADH1C	-3.17078197040295	3.76101251252965e-12	9.52803463364440e-11	DOWN
ST3GAL2	1.10691959936978	3.8510603528366e-12	9.73499605678554e-11	UP
ELK3	1.32948246369042	3.89710806890578e-12	9.84072565135288e-11	UP
CYP4X1	1.41935600770147	3.97339346376243e-12	1.00089389633897e-10	UP
SLC20A2	-1.21232508980221	3.98890810343682e-12	1.00182630567675e-10	DOWN
UGT1A1	-1.58023676228255	4.43414884429506e-12	1.10229637667548e-10	DOWN
SLC28A3	1.53794389129484	4.88425358930692e-12	1.20462749635954e-10	UP
LOC102725070	-1.49675946991646	4.96186518186526e-12	1.22118470743119e-10	DOWN
ICAM1	2.19956788417322	4.97866081465552e-12	1.22273601272051e-10	UP
FCGR3A	2.40920495394717	4.99776087800524e-12	1.22613487140703e-10	UP
REG1A	4.63304607429116	5.01781546118002e-12	1.22976051476049e-10	UP
PDZD3	-1.56642424561548	5.07857394375599e-12	1.24334372801598e-10	DOWN
MTM1	-1.13988444308108	5.34768894411491e-12	1.30102908372115e-10	DOWN
MZB1	1.85166390114005	5.43662451279189e-12	1.31853701893487e-10	UP
BNIP3	1.57409076467199	5.98886281780208e-12	1.44477590337874e-10	UP
ENG	1.6516547357715	6.04014957822959e-12	1.45431576673344e-10	UP
HNF1A-AS1	-2.19643194664865	6.17122238157723e-12	1.47976008279239e-10	DOWN
CCL20	2.17313715588207	6.42919649805432e-12	1.53845259527877e-10	UP
PDZK1IP1	1.92463892321253	6.47843214517121e-12	1.54547408400722e-10	UP
RAB31	1.67486460195208	6.64676692291252e-12	1.58401019092354e-10	UP
HLA-DQB1	1.55817401063145	6.89075063542303e-12	1.63880331693678e-10	UP
RGS5	2.26920894859214	7.29603352857899e-12	1.72989474517386e-10	UP
FOXP2	-1.16433778818796	7.33551978070396e-12	1.73572547745043e-10	DOWN
ITGA5	2.23231180284275	7.35348427886364e-12	1.73821154246932e-10	UP
SLC3A1	-1.4472124988059	7.40676055702374e-12	1.74757972666229e-10	DOWN
FOS	2.08933653313759	7.48349473003935e-12	1.76001828126163e-10	UP
IGFBP5	2.46574815194103	7.6274134055088e-12	1.79205770405437e-10	UP
IKBIP	1.12145405567445	8.07424612899023e-12	1.87998456072303e-10	UP
ARID5A	1.06521913094717	8.82737582985926e-12	2.05124275639611e-10	UP
PIGZ	-1.95137024199263	9.86427370337193e-12	2.26063546907069e-10	DOWN
RIPK2	1.2637314521597	1.02460649283394e-11	2.33961133355769e-10	UP
LAX1	2.03160605393489	1.02490375061673e-11	2.33961133355769e-10	UP
SLC6A19	-1.72879753584644	1.08630000398419e-11	2.47249943289645e-10	DOWN
TRIM29	1.72668856023096	1.08828652306949e-11	2.47460429201762e-10	UP
PDPN	1.38164410259951	1.1898191021416e-11	2.68972975883746e-10	UP
DDIT4	1.31173962724201	1.23043814097005e-11	2.77616861099602e-10	UP
FXYD5	1.2195368791253	1.24253650492647e-11	2.80075418958619e-10	UP
ADH6	-1.71692333933538	1.3607369163174e-11	3.05536563666759e-10	DOWN
SPNS2	1.14279509871867	1.41935751347838e-11	3.18392353865645e-10	UP
PDK4	-1.45097163531327	1.42546322532426e-11	3.19454532621467e-10	DOWN
SLFN11	1.83665255037101	1.47507933282154e-11	3.28992095790159e-10	UP
ELTD1	2.34436537834521	1.49252101359702e-11	3.32563931777301e-10	UP
CD40	1.02805194664742	1.58030384624995e-11	3.51369685916207e-10	UP
ENTPD1	1.83834235085749	1.62568898457582e-11	3.60513160452033e-10	UP
PLAU	2.23478860222727	1.86483136336901e-11	4.10809306106252e-10	UP
PXDC1	1.07769770798157	1.95982249032036e-11	4.29704447618972e-10	UP
FLT1	1.58355284335258	1.97876604790201e-11	4.32636963212496e-10	UP
MAPRE3	-1.14528867468428	1.9962145182853e-11	4.356345672067e-10	DOWN
CCDC69	1.4081323909656	2.06352316914367e-11	4.482249254728e-10	UP
SPARC	1.7991321429398	2.13306451472195e-11	4.61181211916739e-10	UP
COL4A1	1.84789723338698	2.1908704960004e-11	4.72364649863841e-10	UP
SLC10A5	-2.0674967208317	2.33102531617196e-11	4.98654875937793e-10	DOWN
GCOM1	-1.03367878875921	2.33429574925575e-11	4.9867489484788e-10	DOWN
DERL3	1.25872065121499	2.48885936038748e-11	5.2638697924275e-10	UP
FLJ38379	-1.13102193745086	2.54217057534945e-11	5.37174701719579e-10	DOWN
ABCD3	-1.02176301256389	2.59575078727508e-11	5.4651457632358e-10	DOWN
EGR1	1.6678132270344	2.71840132342879e-11	5.69252287916935e-10	UP
TM4SF18	1.57437231924324	2.83539219605869e-11	5.91624761983348e-10	UP
EPB41L4B	-1.15799835872973	2.88024537807816e-11	5.99909553412581e-10	DOWN
PCSK5	-1.41140097389435	2.91754717365681e-11	6.06594754472963e-10	DOWN
RNU6-570P	-1.43466563465356	3.01017977380418e-11	6.24183807722901e-10	DOWN
ACOT13	-1.00597629039557	3.08816574676981e-11	6.385430340923e-10	DOWN
TRABD2A	-1.05909106028378	3.15221357273808e-11	6.49590112641968e-10	DOWN
UGDH	-1.03854797082555	3.20862388614619e-11	6.60630714791601e-10	DOWN
FADS1	1.67732418530221	3.28675358476574e-11	6.755235079377e-10	UP
PLVAP	1.21973271908477	3.31950098138321e-11	6.79649879461086e-10	UP
RN7SKP35	-1.14037981764988	3.36098427113106e-11	6.85940984301678e-10	DOWN
MMP14	1.15908742795454	3.44276569986858e-11	7.00790743815171e-10	UP
LOXL2	1.7417125670602	3.44577728509639e-11	7.00791720626017e-10	UP
CTLA4	1.17897979535012	3.51701925051622e-11	7.14657085194259e-10	UP
CD34	1.55703528686364	3.59764221545706e-11	7.29767163756812e-10	UP
TNC	2.98333351035626	3.68587681145813e-11	7.47015050823084e-10	UP
C4B	1.96547194201843	3.74024477115595e-11	7.55406281467346e-10	UP
BGN	2.20437089458968	3.74761152844251e-11	7.55741664627139e-10	UP
AGPAT4	1.20775873718796	3.74839045912804e-11	7.55741664627139e-10	UP
F2RL2	1.66983705751966	3.80136553442362e-11	7.64438537625638e-10	UP
ASRGL1	1.07694921998771	3.81940036807855e-11	7.6740314119661e-10	UP
FYN	1.42588386700123	3.88154640588567e-11	7.77877919879426e-10	UP
GUCA2A	-3.3158614355258	3.91821662091512e-11	7.83878753507886e-10	DOWN
MGAT4A	-1.00097341184152	4.05009954327771e-11	8.06646994619159e-10	DOWN
LAMC1	1.55597516815479	4.30631658944027e-11	8.53463611820446e-10	UP
FCRL5	2.04534288266585	4.31604527039536e-11	8.53939449211415e-10	UP
IL1R1	1.75645826481081	4.59023100073755e-11	9.01301718063944e-10	UP
NIPAL1	-1.40247834698649	4.83453380454435e-11	9.46082950314988e-10	DOWN
MB21D1	1.29977410277641	4.86821338270301e-11	9.50679469492048e-10	UP
GIMAP4	1.46289041328378	5.0822658792904e-11	9.87103090405178e-10	UP
IFI30	1.36652775412654	5.24361635017082e-11	1.01253493184284e-09	UP
CXCL10	2.91935319239926	5.27827055790816e-11	1.01838287991031e-09	UP
PTPRM	1.28593433338329	5.63771041034902e-11	1.08414287569311e-09	UP
IFNAR2	1.09424136365602	5.90537965158246e-11	1.12942305519406e-09	UP
PDE4B	1.41218469282555	5.93216056324056e-11	1.1332857889135e-09	UP
SH3PXD2B	1.09760328186732	6.11999436331848e-11	1.16508560253367e-09	UP
TMEM37	-1.68483209792629	6.25411625620107e-11	1.1879762639224e-09	DOWN
EPHA2	1.27977541056634	6.56014984651179e-11	1.24004389677737e-09	UP
INPP5D	1.30796855397052	6.96583979433986e-11	1.30613699184778e-09	UP
ANO6	1.45563466399877	7.06773106183705e-11	1.3241769120437e-09	UP
SRGN	2.0030540201769	8.36672808864814e-11	1.54396937103818e-09	UP
PON3	-1.06099935363268	8.39687432823802e-11	1.54830656620446e-09	DOWN
JAK3	1.33408105334767	8.75068154161546e-11	1.6059223203971e-09	UP
CD38	1.71738538184152	9.25343112887793e-11	1.69551666132671e-09	UP
PRR15	-1.40539365996192	9.46861210280589e-11	1.73222089701803e-09	DOWN
KRCC1	-1.04783538649386	9.94050195008976e-11	1.81002561680267e-09	DOWN
MMP9	2.31678549113514	1.00013485873439e-10	1.8182638964526e-09	UP
CEBPB	1.14864254112777	1.0084392978464e-10	1.83132517173862e-09	UP
PLCD3	-1.10173656134398	1.00889068542172e-10	1.83132517173862e-09	DOWN
CYYR1	1.60806170752334	1.02861957920072e-10	1.86423301185312e-09	UP
COL1A1	1.94332984239066	1.03957846593957e-10	1.88116889019049e-09	UP
SERPING1	1.83639249247911	1.07013844768815e-10	1.93196876841734e-09	UP
IGLV6-57	2.35301144639435	1.09673365645536e-10	1.97234346689855e-09	UP
MMP10	2.28307212611057	1.14732672720245e-10	2.05539923373616e-09	UP
CHST11	1.43505438358968	1.15549762328956e-10	2.06844724316512e-09	UP
VIPR1	-1.69821385931204	1.15865216462953e-10	2.0725023792034e-09	DOWN
GLB1L2	-1.18234920999509	1.16980733498391e-10	2.09085119298082e-09	DOWN
CDH11	1.56485582329853	1.24704322872395e-10	2.21868981159306e-09	UP
GLCCI1	1.34662469891769	1.26326224129523e-10	2.24411989770334e-09	UP
PEA15	1.07324397050246	1.29078192779498e-10	2.28603756771411e-09	UP
GJA1	1.94849677798649	1.32496578049611e-10	2.33769700575495e-09	UP
GPR160	-1.31937917191769	1.38150258496773e-10	2.43008911304474e-09	DOWN
MB	-1.01535594244595	1.38958297256509e-10	2.44245930177786e-09	DOWN
EMR2	1.80921755200737	1.39866077853362e-10	2.45656268012683e-09	UP
IHH	-1.10381095767813	1.43482877896945e-10	2.51251347493922e-09	DOWN
IGKV1OR2-108	1.26712111960074	1.52105507618592e-10	2.65552289592999e-09	UP
KDR	1.69693283298526	1.54410581871139e-10	2.68972154833382e-09	UP
ASAP1	1.30876226470148	1.61888942112779e-10	2.80521748036897e-09	UP
PLXND1	1.03133347364374	1.63634244048217e-10	2.82505431557911e-09	UP
SLC9A2	-1.89920356138821	1.6437397726344e-10	2.83572486164249e-09	DOWN
AREG	1.55326528480344	1.66126994886813e-10	2.85539960901693e-09	UP
KCNK5	-1.05847179508845	1.6754189568372e-10	2.8775968774506e-09	DOWN
SEMA4D	1.14831482241278	1.7149360253521e-10	2.93681219271722e-09	UP
CA12	-1.07574121786732	1.71837111020909e-10	2.94053417515736e-09	DOWN
FMO5	-1.93732063133784	1.91557190743553e-10	3.24699886884362e-09	DOWN
SCN9A	-1.04036467506634	1.92830516909696e-10	3.26620701861503e-09	DOWN
BST2	1.30014600914497	2.15931660940281e-10	3.63898714500009e-09	UP
TINAG	-1.70649454993489	2.2109333211026e-10	3.71263646331782e-09	DOWN
ROBO1	1.62261678121498	2.2109835719248e-10	3.71263646331782e-09	UP
APLNR	1.29425105665233	2.28032222656395e-10	3.81258752758435e-09	UP
TRIM36	-1.0197872487801	2.35072946717098e-10	3.92748757644114e-09	DOWN
CD93	1.73825524821744	2.43923171825241e-10	4.06660755774743e-09	UP
GMPR	1.08172388067199	2.50539728836586e-10	4.15315039828899e-09	UP
ADM	1.31215629608477	2.58063275657367e-10	4.26875852785398e-09	UP
AKAP1	-1.11623934651351	2.69382735257518e-10	4.43084220934861e-09	DOWN
PXDN	1.78112864134889	2.73140279491062e-10	4.48947848667009e-09	UP
HLA-DMB	1.17749881335749	2.75510288401558e-10	4.51887283024287e-09	UP
AQP9	3.44452546498157	2.82701053507277e-10	4.62704596495372e-09	UP
ANKRD22	1.21217372065357	3.00576067701466e-10	4.90583081927035e-09	UP
SEMA6A	-1.50592365199877	3.03853810822216e-10	4.95585778084912e-09	DOWN
CXCL8	3.07453128631695	3.0788426427617e-10	5.01808290033895e-09	UP
UGP2	-1.13101576363268	3.09236459287842e-10	5.03308251160736e-09	DOWN
TMEM236	-2.58692265333293	3.1047225079423e-10	5.04614836071207e-09	DOWN
TMTC1	1.39471793072236	3.13470554946395e-10	5.09132977291682e-09	UP
COL1A2	1.91914779055897	3.1665471751044e-10	5.13946483357649e-09	UP
DNAJB9	1.03941597846683	3.30292556718248e-10	5.3422127823957e-09	UP
OLFM4	2.23348078021007	3.3658686574178e-10	5.41022764127149e-09	UP
FADS2	1.9414048752715	3.43761444602266e-10	5.51793938660125e-09	UP
ALPL	1.95453102077396	3.45738589976218e-10	5.54204217095991e-09	UP
GSTA1	-1.02166667860074	3.66625085644591e-10	5.84868642787028e-09	DOWN
RGS2	1.93239075235012	3.83352112092883e-10	6.09467099355308e-09	UP
SAA2-SAA4	1.5583643415086	4.12429509484232e-10	6.53022729453057e-09	UP
VIM	1.40024978811057	4.24727203123002e-10	6.71126571063581e-09	UP
IGKV2D-24	2.07536877929975	4.28345313483191e-10	6.75927164614267e-09	UP
ADAM19	1.42384740155774	4.33000116184776e-10	6.82348458953251e-09	UP
NTRK2	-1.18139209657617	4.36737368120572e-10	6.87308429357608e-09	DOWN
PTGS2	3.23533040224816	4.50275503297875e-10	7.0670512830731e-09	UP
MAOA	-1.67643444964373	4.5686531947199e-10	7.15602150600382e-09	DOWN
MIR200C	-1.00907370566585	4.57773776125118e-10	7.16543546013977e-09	DOWN
PDZK1	-1.04092049285626	4.75153923978014e-10	7.39279873575138e-09	DOWN
UNC5CL	1.19804620560811	4.77875846076408e-10	7.43018835523872e-09	UP
MTMR11	-1.37630941079362	4.80415260895629e-10	7.46469232379629e-09	DOWN
ZNF532	1.01747952481573	4.84186064254691e-10	7.50826653332275e-09	UP
ART3	1.12529026835872	4.85058582861037e-10	7.51514460270088e-09	UP
RETSAT	-1.12124065656388	4.87376292421084e-10	7.54268210322589e-09	DOWN
NXPE3	1.31798316808231	5.02645657422702e-10	7.74812323912098e-09	UP
MYEOV	1.109693527457	5.0317466563657e-10	7.75115130997457e-09	UP
THBD	1.00662514629115	5.06202043622343e-10	7.79263608368953e-09	UP
BEST2	-2.1111724702887	5.19682323659076e-10	7.98433481708772e-09	DOWN
SERPINB9	1.77107902755651	5.28241701428392e-10	8.10054899984608e-09	UP
ACSL4	2.27051216714742	5.33962679280121e-10	8.18216184482695e-09	UP
HCLS1	1.3644240357371	5.37500426328877e-10	8.23096086494556e-09	UP
ETS1	1.15806438688697	5.39477177361343e-10	8.25580733602154e-09	UP
NAMPT	1.1361582670516	5.50912045030855e-10	8.40321140938098e-09	UP
TMEM171	-1.57178377950246	5.77799695129675e-10	8.77314494748361e-09	DOWN
LRRC31	-1.70333252850123	5.79962120257866e-10	8.79357015139656e-09	DOWN
CD80	1.39452958104177	5.8754215633711e-10	8.88057395444164e-09	UP
PRLR	-1.64153696963637	6.02026515503221e-10	9.08771502385594e-09	DOWN
LDHD	-1.2589281291511	6.04964055651611e-10	9.12614708418905e-09	DOWN
CSF2RB	1.55431097586732	6.17095363450527e-10	9.27721783412524e-09	UP
CD274	2.13284888140418	6.1736666498169e-10	9.27721783412524e-09	UP
IER3	1.13198877492875	7.16425290435694e-10	1.06219619873949e-08	UP
IGKV2D-40	4.00745526424201	7.18010159238058e-10	1.06386921686977e-08	UP
WIPF1	1.43335054803317	7.23230281646814e-10	1.07092300980574e-08	UP
KIRREL	1.12760194588329	7.40787399127686e-10	1.09344723948505e-08	UP
ITGAX	1.81845465459828	7.54411207166637e-10	1.1128520256603e-08	UP
SRI	-1.06573152496315	7.58583596880453e-10	1.11829904443344e-08	DOWN
P2RX4	-1.06743989564988	7.65339987115195e-10	1.12541192931822e-08	DOWN
KLHL6	1.37818766774816	7.70352800187691e-10	1.13135555853652e-08	UP
TEK	1.27948307704423	7.88845533170566e-10	1.15487580663357e-08	UP
GIMAP1-GIMAP5	1.23753771443612	7.90992973436881e-10	1.15656670212631e-08	UP
EHD3	1.03873219313759	7.96068516270662e-10	1.16325823879124e-08	UP
LDB2	1.08180264258476	8.02190253566116e-10	1.1707356443247e-08	UP
SLC2A3	2.0947269447887	8.18752472816169e-10	1.1926664927454e-08	UP
GNA11	-1.05621700562162	8.263910695781e-10	1.20154065244272e-08	DOWN
IL33	1.6990501852113	8.31514187687391e-10	1.20823573394202e-08	UP
LPHN2	1.84988245702334	8.35361235379775e-10	1.21231409171833e-08	UP
ITGB3	1.18563154701106	8.36430283284102e-10	1.21311018123849e-08	UP
BEST4	-2.2064955021032	8.52610465041608e-10	1.23427280178415e-08	DOWN
SRGAP2C	1.01898330362653	9.0405645236256e-10	1.30147274460866e-08	UP
GPR39	-1.10168843825307	9.29698696310091e-10	1.33180623939148e-08	DOWN
ACADSB	-1.04155953298771	9.40906849303204e-10	1.34620723982258e-08	DOWN
TCF4	1.60991530260442	9.58685168116954e-10	1.36828384649736e-08	UP
CYTH4	1.43715369114128	9.80066071166954e-10	1.39708868016441e-08	UP
IL7R	2.34037197943735	9.86061361986579e-10	1.40477580463455e-08	UP
LRRC75A	-1.08405102521868	9.9066668136395e-10	1.41047454749845e-08	DOWN
MIR215	-1.95481436844472	1.00459415560473e-09	1.42855863237825e-08	DOWN
SNORD3B-1	1.40543974546929	1.03782233491282e-09	1.47491007072031e-08	UP
CXorf36	1.0198661140774	1.10822025294418e-09	1.56162572160641e-08	UP
CYP4F12	-1.39107709693612	1.126825977691e-09	1.58688417293318e-08	DOWN
LOC101059935	-1.31699187180344	1.13888564565312e-09	1.60096548511684e-08	DOWN
NID1	1.62541974265356	1.16773225057533e-09	1.63770501750431e-08	UP
GPR183	1.63538130702457	1.17238086104802e-09	1.64210821685373e-08	UP
ADAMTS1	1.58318980102703	1.19183627433185e-09	1.66835603878994e-08	UP
THY1	1.75691797907371	1.21660860309597e-09	1.69996982687996e-08	UP
HOXB5	-1.10007986043612	1.24034665870605e-09	1.72899279751566e-08	DOWN
PLEKHG6	-1.24224612220148	1.24799793216846e-09	1.73861851793487e-08	DOWN
ME1	1.53141258525061	1.25299370596525e-09	1.74453550208674e-08	UP
PRPS1	1.01360006746929	1.26593160024822e-09	1.76044557320914e-08	UP
RAB8B	1.1716918340344	1.26780308650126e-09	1.76199681199075e-08	UP
CLCN2	-1.27096216350983	1.28123447185863e-09	1.77431561708908e-08	DOWN
PLCE1	-1.46358103159214	1.30552278108601e-09	1.8047342502237e-08	DOWN
SLC39A5	-1.76082602175799	1.30656455710167e-09	1.80510374228623e-08	DOWN
IFI44	1.30141095377518	1.37467853126705e-09	1.88136421187558e-08	UP
ITGA2	1.45560506443735	1.38210557394076e-09	1.88820249776303e-08	UP
C3	2.3945300637027	1.48429970560523e-09	2.01600077147675e-08	UP
IL10RA	1.3096261496597	1.50443271893977e-09	2.04096701864547e-08	UP
SYT11	1.20224403609951	1.59909664560409e-09	2.15808601731873e-08	UP
COL15A1	1.69440489153563	1.60233076314123e-09	2.16119925327156e-08	UP
NNMT	1.51941574513513	1.63560399216196e-09	2.20332845613746e-08	UP
MCAM	1.5544699916683	1.64080001462206e-09	2.20797493884506e-08	UP
SRPX2	1.32383486850737	1.70944845725822e-09	2.28977673524812e-08	UP
RASGRF2	1.00954660958108	1.73621980889307e-09	2.32030247052012e-08	UP
POU2AF1	1.38498224790418	1.74154795327237e-09	2.32608929208706e-08	UP
FRRS1	-1.14749636554791	1.76412350066393e-09	2.35219830835093e-08	DOWN
GPRC5B	1.01220714385872	1.77678505519436e-09	2.36772608813122e-08	UP
SLCO4C1	-1.21484287269656	1.81028116699535e-09	2.40822591587993e-08	DOWN
MT-TL2	-1.24796358650983	1.81130991999722e-09	2.40822591587993e-08	DOWN
NXPE2	-1.75904620627273	1.82130281426584e-09	2.42013139635655e-08	DOWN
CTSK	1.97066060455897	1.86572131295673e-09	2.47161883037429e-08	UP
IGHV1OR15-1	3.15828223250614	1.86641315547207e-09	2.47161883037429e-08	UP
SCIN	-1.81712372892015	1.88826961728758e-09	2.4977241753758e-08	DOWN
PCOLCE	1.59284746650369	1.88999866605468e-09	2.49859324502192e-08	UP
CRIP2	1.02804865197543	1.89819875750992e-09	2.50801124950588e-08	UP
PLK2	1.13773741463145	1.92064591333136e-09	2.53336130741448e-08	UP
EDN1	-1.12709458878747	1.9413672212506e-09	2.55924467339863e-08	DOWN
TSHZ2	1.17125697426044	2.0524946092405e-09	2.6872697200992e-08	UP
BDH1	-1.26732663036978	2.05347207770055e-09	2.6872697200992e-08	DOWN
ENPP2	1.55123707233169	2.06043737771157e-09	2.6933602895302e-08	UP
HLA-DPB1	1.55385290642261	2.08692173824018e-09	2.72339781372698e-08	UP
PLK3	1.01801060327519	2.11339655079072e-09	2.75024753820655e-08	UP
SAA2	1.51883861895946	2.12176869781148e-09	2.75960173213684e-08	UP
IGKV2D-18	1.39334921725062	2.14175266266497e-09	2.7809375659461e-08	UP
C1S	1.88325561157985	2.19303405325981e-09	2.83961359329591e-08	UP
STRADB	-1.1498253035946	2.20063252383345e-09	2.84628980205251e-08	DOWN
COL4A2	1.42138854832555	2.23818037220955e-09	2.88844241058073e-08	UP
AKAP2	1.04663104060319	2.24238574693071e-09	2.89226810203177e-08	UP
FAM46C	1.18644116767322	2.26820811076707e-09	2.923956108277e-08	UP
IGKV1D-27	2.65459709870762	2.27727480994651e-09	2.93078100471691e-08	UP
CYP2S1	-1.14701752697666	2.32285188331572e-09	2.98284897214543e-08	DOWN
RASSF5	1.2275735608796	2.36029274088127e-09	3.02592645278987e-08	UP
SUCLG2	-1.0241531183059	2.36851935244733e-09	3.03480376841616e-08	DOWN
USP2	-1.42233296265111	2.39250507360183e-09	3.06385251376032e-08	DOWN
CALCRL	2.01991258482187	2.43423920293752e-09	3.11558556303485e-08	UP
TGFB1	1.20679234866339	2.46461389583364e-09	3.15273084907765e-08	UP
IGFBP7	1.41021372554545	2.54238005060344e-09	3.24508498572916e-08	UP
MEP1AP4	-1.50592914727395	2.56487038658738e-09	3.27020974289891e-08	DOWN
LY6E	1.09752713720885	2.59295016245846e-09	3.30059472618347e-08	UP
SLC2A14	1.03103303710319	2.65065412376759e-09	3.36302643781444e-08	UP
GBP5	2.1978873527113	2.76261406028951e-09	3.4936649974589e-08	UP
TNFRSF9	1.47565357795332	2.85230483682837e-09	3.58956095204962e-08	UP
FBN1	1.80928208138821	2.91449863681474e-09	3.65401935063159e-08	UP
PTAFR	1.01627720288821	2.94534426492607e-09	3.68674214729494e-08	UP
GBP1	1.07030297217445	2.98475559085171e-09	3.73206537317494e-08	UP
FLI1	1.29900434496314	3.03411947223281e-09	3.7816161785738e-08	UP
NR4A2	1.85914154957248	3.09043271348288e-09	3.84358139024255e-08	UP
C4BPA	2.48706283906757	3.12585716102626e-09	3.88349428848822e-08	UP
PLA1A	1.12192937462531	3.20894698673874e-09	3.97162203526749e-08	UP
ITGB2	1.40630055048894	3.21042429932808e-09	3.97162203526749e-08	UP
S100A9	2.22069834672973	3.23946438736021e-09	3.99905701674811e-08	UP
IRF4	1.60626508136486	3.29002778384281e-09	4.04861021953666e-08	UP
NAALADL2	-1.14124084056879	3.33477829986082e-09	4.10151334220876e-08	DOWN
ARHGDIB	1.52073657538821	3.37822043845659e-09	4.14837638351464e-08	UP
VCAM1	1.81748491504914	3.39630452974729e-09	4.16611289733919e-08	UP
GPR116	1.62800226782678	3.39802660910534e-09	4.16611289733919e-08	UP
SLC22A18AS	-1.03985730782187	3.45037486660542e-09	4.21688850789468e-08	DOWN
PALMD	1.15950336104054	3.52264446947157e-09	4.29405202144215e-08	UP
MIR194-1	-1.61943710976167	3.62352883278187e-09	4.40091644114888e-08	DOWN
SLC22A23	-1.01070832568182	3.67190093093534e-09	4.45502316487819e-08	DOWN
HGF	1.8136467601941	3.68691455203392e-09	4.4685864515993e-08	UP
SDR16C5	1.33499886273587	3.80006754207621e-09	4.5937849690441e-08	UP
SLC6A20	1.54566335479238	4.03814770919773e-09	4.85640395553517e-08	UP
KLF7	1.21080478907494	4.1280188119678e-09	4.95936775518215e-08	UP
FCN3	1.35080625046806	4.13291026098527e-09	4.96268621601152e-08	UP
PLEK	2.62364465470393	4.17548447118954e-09	5.00607081121475e-08	UP
NDRG2	-1.06712652338453	4.23302125652035e-09	5.06983691807399e-08	DOWN
CAMK2N1	-1.04361544903072	4.27215928979338e-09	5.11408405584048e-08	DOWN
ISX	-1.42469241426904	4.28363169358731e-09	5.125185004232e-08	DOWN
GPD1L	-1.23291310996192	4.30139176271036e-09	5.14379362819346e-08	DOWN
ORAI2	1.30043003692629	4.33251605595583e-09	5.17570229196117e-08	UP
THEMIS2	1.40237345135749	4.36402732401977e-09	5.2080074163302e-08	UP
KLHL5	1.78224804598894	4.45275433633624e-09	5.3030324638216e-08	UP
CHST15	1.35387251561302	4.48918713208509e-09	5.34369175114949e-08	UP
VNN2	2.4699652395172	4.49966175999446e-09	5.35342606637013e-08	UP
S1PR1	1.09816959407862	4.66484102672212e-09	5.5301856464808e-08	UP
CYTIP	1.78548175297051	4.66987188830793e-09	5.53333523644093e-08	UP
ENDOD1	-1.02315972114742	4.77783812162081e-09	5.64691040063977e-08	DOWN
SLC16A4	1.39886344604791	4.87456170486464e-09	5.74956526595547e-08	UP
PKDCC	-1.01925096961425	5.02306174082851e-09	5.9067860743436e-08	DOWN
ERG	1.11229174872236	5.21291022862337e-09	6.10539189439824e-08	UP
RHOH	1.69809203304668	5.93596788563584e-09	6.87622283849476e-08	UP
EDNRA	2.00913440297911	5.97018161921381e-09	6.90898823232454e-08	UP
ACKR1	1.01499904171253	6.04661270836955e-09	6.99396537935331e-08	UP
EDN3	-1.28583764523219	6.38330820169161e-09	7.36149254115914e-08	DOWN
SLAMF7	1.81705687292506	6.46423173431254e-09	7.44744681322898e-08	UP
SIK1	1.08329789855282	6.55860527797161e-09	7.54871176363873e-08	UP
IGHV3OR15-7	1.54790486177519	6.62282387155424e-09	7.61886258510932e-08	UP
PRO2012	-1.00448634931695	6.68646877575327e-09	7.68449347911644e-08	DOWN
ALOX5	1.27479335018305	6.84588978019881e-09	7.83679533924822e-08	UP
RNU1-59P	1.301619224629	6.91476572853179e-09	7.89624913448752e-08	UP
IGKV2D-26	2.60576357005528	6.92352073917847e-09	7.90237501802314e-08	UP
TFF1	1.69200103524324	7.0512010295434e-09	8.03237255110303e-08	UP
DMBT1	2.61843070406265	7.08560664364425e-09	8.05974787913209e-08	UP
RHOJ	1.51854841272973	7.17757012868174e-09	8.15639331980426e-08	UP
AAED1	1.17981289455282	7.25323605901228e-09	8.23114514842413e-08	UP
LINC00152	1.07987736802703	7.39761646700405e-09	8.37378567248487e-08	UP
ADRBK2	1.00828100650123	7.80172236678641e-09	8.78004554334577e-08	UP
FMNL3	1.06966835430467	8.1126178673807e-09	9.10793760284403e-08	UP
P2RY8	1.31763573195086	8.15533635211223e-09	9.14708490657747e-08	UP
SACS	1.07735517955037	8.32320219769332e-09	9.32190646908401e-08	UP
DDC	-1.15165616323587	8.85290554371392e-09	9.84421133145708e-08	DOWN
NAPEPLD	-1.11081682665479	8.99577506088914e-09	9.99354286673704e-08	DOWN
LINC01123	-1.15984986392015	9.18285611281665e-09	1.01916584486389e-07	DOWN
PCSK1	1.9643001711855	9.38082750746251e-09	1.0376789118008e-07	UP
ICAM2	1.21940600535995	9.59100572085606e-09	1.05891790779722e-07	UP
GMFG	1.433542929957	9.62782500996497e-09	1.06247972304571e-07	UP
SLC13A2	-1.63044151158968	9.91048398758887e-09	1.09108951487357e-07	DOWN
ANGPTL2	1.7267897307285	9.96619243708436e-09	1.09670466067576e-07	UP
NR1I2	-1.00496525760319	9.97775858950272e-09	1.09696263959816e-07	DOWN
MFGE8	1.05907189771253	1.00234196559143e-08	1.10144197039318e-07	UP
CKB	-2.0194610041118	1.05785297031573e-08	1.15698635284602e-07	DOWN
LOC101930405	1.50285199697297	1.07803757018302e-08	1.17652292673675e-07	UP
THRB	-1.34737252867076	1.09604328628288e-08	1.19259948055065e-07	DOWN
IFIT3	1.08199540208108	1.14320066634249e-08	1.23755587229189e-07	UP
SMPDL3A	-1.28921818852948	1.18196913965578e-08	1.27478735483374e-07	DOWN
CHAC1	1.08206884589066	1.20974610085258e-08	1.2981377703762e-07	UP
RNVU1-15	1.11505314698403	1.23414185820812e-08	1.32127442761859e-07	UP
SPARCL1	1.82670993995086	1.25150875582529e-08	1.33863765819275e-07	UP
SP140	1.22806866868182	1.26078752955997e-08	1.34721730680089e-07	UP
SLC43A3	1.33322070459582	1.26126406806519e-08	1.34721730680089e-07	UP
RFTN1	1.16051205945209	1.28206825469081e-08	1.36568394936374e-07	UP
PTPRC	1.90953420821867	1.28912611503993e-08	1.37257479959961e-07	UP
TMEM55A	1.00779823910934	1.31088006319241e-08	1.39319113692774e-07	UP
ELMO1	1.36850534816462	1.36557942827273e-08	1.44736515392235e-07	UP
SLA	1.31552065003563	1.38322503016855e-08	1.46407019882554e-07	UP
RNU5A-8P	1.51408735536486	1.39044321959693e-08	1.47037477854563e-07	UP
CR1	1.94248628130344	1.48626432842175e-08	1.56248816881036e-07	UP
RNF128	-1.06169157783907	1.49330665701772e-08	1.56777019167171e-07	DOWN
IGKV6-21	2.57793861047666	1.49523931516658e-08	1.56909242316918e-07	UP
IL1A	2.30854075803194	1.5190998923058e-08	1.59198116861382e-07	UP
CA1	-3.09591998012408	1.53261209531795e-08	1.60541978002586e-07	DOWN
CXCL9	2.16809289772236	1.5687777219728e-08	1.64109077046768e-07	UP
SLC4A4	-1.89241267160565	1.60192216333482e-08	1.67426008344595e-07	DOWN
NCF2	1.83315363642383	1.6418832171101e-08	1.71218667298367e-07	UP
CCL2	2.2249535556769	1.67167929556421e-08	1.73704098714735e-07	UP
NAT2	-1.26599028461179	1.7001182154808e-08	1.76344705154477e-07	DOWN
CD69	1.6076473145602	1.71585508825188e-08	1.77660748742277e-07	UP
SCD	1.3324048454914	1.73059728923726e-08	1.7902810040059e-07	UP
DYSF	1.62586773276781	1.78706378916601e-08	1.84296883779169e-07	UP
TPK1	1.11603589494472	1.80472207009693e-08	1.85953392076698e-07	UP
LRRC19	-2.14305921568919	1.80591268980215e-08	1.85993844724785e-07	DOWN
NR4A1	1.09168416774201	1.82024571274747e-08	1.87304489302451e-07	UP
KRT7	1.10077066178624	1.82170741951848e-08	1.87372174875187e-07	UP
ARHGAP29	1.47951511823342	1.84770042878604e-08	1.89794419981121e-07	UP
ANXA6	1.30274864976044	1.87084563535455e-08	1.92087221247614e-07	UP
CEP128	1.09466662631204	1.90071331192941e-08	1.94982064969801e-07	UP
SAA1	1.65574263370884	1.95934066076143e-08	2.00554909004684e-07	UP
VCAN	1.7332452217027	2.03423306844478e-08	2.07673544135972e-07	UP
STX11	1.56940112568427	2.05066667306971e-08	2.08887296021818e-07	UP
MX2	1.45109418612285	2.10420940473188e-08	2.13508091406556e-07	UP
FMNL1	1.05255021400245	2.14347455330771e-08	2.16925581476086e-07	UP
RASGRP3	1.51951964140049	2.15939135589498e-08	2.18252100311553e-07	UP
PSAT1	1.24546732536241	2.21554954447301e-08	2.23346943049448e-07	UP
LILRB1	1.11201210134766	2.30481217705479e-08	2.31245189025467e-07	UP
FKBP10	1.31219901073956	2.32432254127426e-08	2.33102347114799e-07	UP
XK	-1.10323271145086	2.34217904631168e-08	2.34691173827973e-07	DOWN
MGP	1.94164468531327	2.40553033106288e-08	2.40212919563336e-07	UP
TMEM45A	1.34586565341892	2.44051534650838e-08	2.43185511676233e-07	UP
PTRF	1.01024863775553	2.4611261744621e-08	2.4513447755636e-07	UP
LAMP3	1.44411193741278	2.46945460294834e-08	2.45858942464404e-07	UP
PCDH17	1.14662848419042	2.60024664409601e-08	2.57123243673932e-07	UP
SPINK4	2.25583302812653	2.63035572730488e-08	2.59880037881708e-07	UP
HNF1B	-1.07349792266093	2.66654588290178e-08	2.632324646031e-07	DOWN
TM4SF1	1.17938358383292	2.67360957945162e-08	2.63594832776137e-07	UP
PDCD1LG2	1.35096823018427	2.75795200975459e-08	2.70993201902825e-07	UP
HSPA13	1.02912990810319	2.77150579444445e-08	2.72095558345058e-07	UP
RNF157	-1.06535858640541	2.78630268522394e-08	2.73203015079993e-07	DOWN
SELE	2.67090314477887	2.79269334649664e-08	2.73592367785007e-07	UP
KCNA3	1.51690180791646	2.83508536202282e-08	2.77170027402122e-07	UP
GIPC2	-1.14282545451474	2.91308040379639e-08	2.83842662923421e-07	DOWN
IGKV1D-8	1.63733905635504	2.93802662318511e-08	2.85921003739927e-07	UP
LCP2	1.58192818594472	3.06799918467954e-08	2.97445328607845e-07	UP
CYR61	1.83810727041769	3.12603601773513e-08	3.02192125530289e-07	UP
PRKCDBP	1.1314985754312	3.16219275698844e-08	3.05434009892787e-07	UP
TFPI	1.55135775892629	3.19570880120985e-08	3.08415673001233e-07	UP
WNT5A	1.99378535231327	3.20712166936824e-08	3.09261004335811e-07	UP
ZNF204P	-1.10209544705774	3.230050021438e-08	3.11343159014291e-07	DOWN
CD180	2.00058790823956	3.28702075220495e-08	3.16050299800499e-07	UP
GPX7	1.17627902439681	3.29878379537954e-08	3.17050531624375e-07	UP
REG3A	3.83339288172973	3.30209092524568e-08	3.17237564693739e-07	UP
CCDC3	1.56587416946191	3.46709417331e-08	3.32131376478982e-07	UP
CD79A	2.20112004030712	3.47867397654997e-08	3.32966958404313e-07	UP
REG1B	4.07558090008599	3.48365370786584e-08	3.33306719906523e-07	UP
RN7SL473P	1.13620293623587	3.55950930501141e-08	3.39866789725117e-07	UP
CEMIP	2.41127882689558	3.6446172324316e-08	3.471397377862e-07	UP
LGALS1	1.04172575032678	3.75299923546091e-08	3.56297976296894e-07	UP
ATM	1.06735771070147	3.78376807677136e-08	3.58926668967481e-07	UP
CXCR1	2.3475494982199	3.84762152914532e-08	3.64242546627904e-07	UP
RASGRP1	1.19450956284521	3.90130232120597e-08	3.69024566559852e-07	UP
CD27	1.47049821305282	3.91593018849261e-08	3.70155196878427e-07	UP
BCL6	1.49300904023341	3.96158627548368e-08	3.73967968095173e-07	UP
LILRB2	1.40471281184398	4.00491343481426e-08	3.77238121835143e-07	UP
EMP3	1.1680124846941	4.05148257191138e-08	3.81372796056294e-07	UP
SLCO1B3	2.74863703180835	4.08425534339343e-08	3.84302540526728e-07	UP
IL2RA	1.48847528892752	4.13212238895299e-08	3.87867001688793e-07	UP
SATB2	-1.52216364161425	4.19194084529476e-08	3.926911787833e-07	DOWN
GABRA2	-1.07588689637224	4.20564072933591e-08	3.93816265482652e-07	DOWN
AHCYL2	-1.22857168391032	4.4945312736628e-08	4.19519585083135e-07	DOWN
CD53	1.73459429557493	4.56189715559358e-08	4.25296548021678e-07	UP
CAV2	1.14028905401843	4.89299624764382e-08	4.51468976816447e-07	UP
MSC	1.14984360692506	5.06911316036145e-08	4.66058463228971e-07	UP
GEM	1.20565568140295	5.11046896210337e-08	4.69120520282565e-07	UP
MEP1A	-2.26170450171867	5.14631021629671e-08	4.71667527374076e-07	DOWN
SLC37A2	-1.51037831257371	5.16074634638898e-08	4.72618919824314e-07	DOWN
PDGFRB	1.52790873101351	5.1642748698252e-08	4.72756301614359e-07	UP
ANGPTL4	1.3918993847199	5.21262834561087e-08	4.76434230788834e-07	UP
SYTL2	-1.36142352911425	5.25600687952521e-08	4.80022540521529e-07	DOWN
ICOS	1.35152665569533	5.27495462052247e-08	4.81564306073315e-07	UP
CA2	-1.67488999926413	5.31676384741587e-08	4.84432427645511e-07	DOWN
MAB21L3	-1.35337423095577	5.95191399306429e-08	5.36846979242838e-07	DOWN
PTPRR	-1.45710381275307	5.95543458981056e-08	5.36956727213597e-07	DOWN
COL12A1	2.28395409574447	6.25080611314188e-08	5.61061603802223e-07	UP
LAPTM5	1.52489592085627	6.26043860663482e-08	5.61632188625241e-07	UP
SGIP1	1.00630998714865	6.31113445067373e-08	5.65744656314818e-07	UP
MT1P1	-1.04064916014742	6.37064759885801e-08	5.70202317920828e-07	DOWN
A1CF	-1.52713991921867	6.48715336499336e-08	5.79660164212051e-07	DOWN
FAM49A	1.38029029972236	6.5451792428e-08	5.8425313141302e-07	UP
CSGALNACT2	1.2068689550688	6.6085205538321e-08	5.89455754107021e-07	UP
APOBEC3G	1.15205381271621	6.81593077252388e-08	6.05869178166339e-07	UP
SPON2	1.00468682006634	6.86229470956329e-08	6.09525544191279e-07	UP
GALNT12	-1.42551755391155	6.96559860355402e-08	6.17759538253553e-07	DOWN
LAMA4	1.2431053146683	7.02254758538288e-08	6.21863664789205e-07	UP
MMP2	1.90272397276658	7.1526554146557e-08	6.32663907967288e-07	UP
NCKAP1L	1.36175316537346	7.19027629819267e-08	6.35268270212193e-07	UP
OLFML2B	1.23706338471499	7.27645629526929e-08	6.41666162973293e-07	UP
NRG1	1.73537519046314	7.28070418557144e-08	6.41795051729904e-07	UP
NCF4	1.20121656355282	7.28342520198051e-08	6.41795051729904e-07	UP
DENND5A	1.3519841040344	7.30936954219345e-08	6.43837777475067e-07	UP
CXCR4	1.57608019030712	7.4643917651385e-08	6.54770714603248e-07	UP
HLA-DOB	1.3501285946855	8.06095210066326e-08	7.02515187250924e-07	UP
CSF3R	1.99902467752703	8.07131147775415e-08	7.02805477684082e-07	UP
AGT	1.09010314826658	8.40457915844753e-08	7.28198983070396e-07	UP
HPGDS	-1.33126104047666	8.53747442571472e-08	7.38341062857636e-07	DOWN
ARHGAP25	1.13242392674447	8.92508734842453e-08	7.68157351660748e-07	UP
PLEKHS1	1.20409098690786	8.96318790553217e-08	7.70582886441307e-07	UP
LINC00483	-1.42178031659214	9.1003392704246e-08	7.81124417084448e-07	DOWN
QKI	1.03959674647666	9.16232614164116e-08	7.85385565955243e-07	UP
WISP1	1.1818510652113	9.21593407144559e-08	7.89400130110923e-07	UP
DOCK8	1.32064145349632	9.26281412731271e-08	7.92541882765335e-07	UP
DSE	1.23343769516953	9.28238803753017e-08	7.93925203635654e-07	UP
BTG2	1.10737104027887	9.75076905772704e-08	8.30936652389192e-07	UP
SEPT6	1.06200216077887	9.80359664080525e-08	8.35133139280877e-07	UP
SERPINE1	2.15919975142015	1.0208065364453e-07	8.65161379815662e-07	UP
COL3A1	1.57437640301843	1.07686985603806e-07	9.08053753063645e-07	UP
TSPAN6	-1.14730836207862	1.10710193188184e-07	9.32197425085623e-07	DOWN
CES2	-1.18514867398648	1.13002419562166e-07	9.49782687607431e-07	DOWN
NHSL1	-1.13593731987715	1.16930800440356e-07	9.77162483278372e-07	DOWN
ERRFI1	1.01498376771622	1.20910889747988e-07	1.00861492747185e-06	UP
PREX1	1.15070103910934	1.22849204125138e-07	1.02331894229614e-06	UP
SAMSN1	1.44410144613391	1.23341157570971e-07	1.02704978903416e-06	UP
TNFSF8	1.13439956956265	1.23687906585516e-07	1.02883441784033e-06	UP
SNX10	1.20861254117813	1.24217430075723e-07	1.0328703684534e-06	UP
IL1RAP	1.04661766734521	1.28903711963738e-07	1.06499780742249e-06	UP
CDK14	1.25374714744349	1.3223664254965e-07	1.0894448313555e-06	UP
ST8SIA4	1.41748153804668	1.38694820954611e-07	1.1378247771873e-06	UP
DOCK2	1.33277808892629	1.38904429446345e-07	1.13914339799647e-06	UP
C1orf210	-1.28735391007125	1.39247674100484e-07	1.14115525325597e-06	DOWN
SLAMF1	1.29415878270884	1.44197288807868e-07	1.17716504737127e-06	UP
FCGR2A	2.14770594874693	1.45137009987986e-07	1.18276513698951e-06	UP
KLK1	-1.10306858562777	1.45289124755393e-07	1.18317736920823e-06	DOWN
RGS1	1.66237405962531	1.45854638656277e-07	1.18736781807958e-06	UP
MME	1.75765727739926	1.46086015765582e-07	1.1888361625169e-06	UP
FAM160A1	-1.09506331806143	1.50220489178085e-07	1.22162907929994e-06	DOWN
HEPACAM2	-2.4776167615086	1.52905724204253e-07	1.24216581179105e-06	DOWN
TNFAIP2	1.14688592835995	1.56000702558856e-07	1.26422405234328e-06	UP
CAV1	1.52146533847789	1.56991395814286e-07	1.2718103796467e-06	UP
SEMA7A	1.09780656481818	1.75205717867818e-07	1.40808214102705e-06	UP
ITGAL	1.10917025709582	1.77703862453318e-07	1.42523878946989e-06	UP
HOOK1	-1.1306581957371	1.81782092401142e-07	1.45294760891407e-06	DOWN
SELL	2.23384722589435	1.91120529723854e-07	1.51925176885193e-06	UP
LOX	1.35081838885012	1.92977993686232e-07	1.53140554948758e-06	UP
FER1L4	1.06144535083169	1.93514348383224e-07	1.53461684850895e-06	UP
FERMT2	1.2403381329656	1.99044222771544e-07	1.57374886117581e-06	UP
PRR5L	-1.0073076176941	2.06872715344195e-07	1.63001432607409e-06	DOWN
TLR4	1.21118415624693	2.10347679049213e-07	1.65515643335584e-06	UP
TSC22D3	1.01716640020393	2.12311113261098e-07	1.66891572235292e-06	UP
TMEM163	1.07063241100369	2.14914305445777e-07	1.68710263288135e-06	UP
SERPINE2	1.24021322067076	2.15191769799982e-07	1.68814358085768e-06	UP
HLA-DQA1	1.51949777050369	2.28346418119303e-07	1.7865290255477e-06	UP
GNB4	1.01525924545454	2.28958615797809e-07	1.78951658564706e-06	UP
RBMS1P1	1.55262788306634	2.30477114047283e-07	1.79973701565972e-06	UP
SOD2	1.27190113558477	2.36429665715073e-07	1.84129753767888e-06	UP
TCEA3	-1.31001081963513	2.43388434921574e-07	1.89088475090571e-06	DOWN
FAM65B	1.57639312298526	2.45144317642441e-07	1.90325736552044e-06	UP
CRISPLD2	1.25362002736241	2.54329977969216e-07	1.96867113800349e-06	UP
FCGR2B	1.58259829332801	2.5878766521791e-07	2.00184670203579e-06	UP
LCP1	1.58049551119042	2.64762481983392e-07	2.04264123389173e-06	UP
LUM	1.6928147969054	2.65298693881694e-07	2.04474757218937e-06	UP
SERPINB7	2.89523425903563	2.65830752009128e-07	2.04817102052124e-06	UP
CHN1	1.52496548461671	2.67966962088415e-07	2.06394778102931e-06	UP
EBF1	1.13422861924816	2.68351268295197e-07	2.06622497857818e-06	UP
CCL18	2.27250177439803	2.7165221596965e-07	2.08750352707044e-06	UP
GLIPR1	1.69045908763268	2.78897301407874e-07	2.13824322497148e-06	UP
DOCK11	1.22480481715111	2.90618278587432e-07	2.21934476377368e-06	UP
CATSPERB	1.59428639227641	3.06028326228239e-07	2.31954543069969e-06	UP
PRRX1	1.7673942770172	3.09763001564088e-07	2.34404099917344e-06	UP
CA7	-1.86799858527887	3.21494873021645e-07	2.42573033522676e-06	DOWN
CSGALNACT1	1.19330234204054	3.38778627185024e-07	2.54378655405972e-06	UP
CD86	1.20853795290295	3.41213527651519e-07	2.56041973244493e-06	UP
RN7SL368P	1.72112172486609	3.43771933347603e-07	2.57795767391653e-06	UP
SLAMF6	1.55827960059459	3.49255642124671e-07	2.61319462311387e-06	UP
RND1	1.27851473022481	3.53071331955726e-07	2.63835637508564e-06	UP
IGHV5-78	1.06771139214005	3.66474882735036e-07	2.72812191823698e-06	UP
MCTP1	1.37687850966216	3.87605601337447e-07	2.87429963422586e-06	UP
IGKV2OR22-4	1.26172268217568	3.89651182204124e-07	2.8857960291171e-06	UP
AIM2	1.384839236414	3.95529228109e-07	2.92282806580104e-06	UP
PDE3A	-1.09245121149141	4.03358197219029e-07	2.97685346121488e-06	DOWN
EMB	1.17884285809951	4.03478786801296e-07	2.97685346121488e-06	UP
BASP1	1.00201715230098	4.31945980919919e-07	3.16583804317628e-06	UP
COL5A2	1.24480369539681	4.48136041876337e-07	3.27522945375095e-06	UP
ARHGEF6	1.08897842148403	4.5210594573584e-07	3.30217276003298e-06	UP
CXorf21	1.20850534610688	4.53094544107502e-07	3.30835668531126e-06	UP
CNNM4	-1.03537107518551	4.6877245533571e-07	3.41214229122717e-06	DOWN
FPR1	1.7742519260086	4.72209257511931e-07	3.43501284794962e-06	UP
ACSS2	-1.0414844832715	4.72871988293044e-07	3.43876050893791e-06	DOWN
FGF2	1.13360510074202	4.81857160308284e-07	3.5008244499081e-06	UP
TRPS1	1.22173864399754	4.8837703095995e-07	3.54487806309049e-06	UP
CASP5	1.47732772059951	5.88867760248492e-07	4.18948134557741e-06	UP
FPR2	1.99011197313145	5.91685562527289e-07	4.20696016040986e-06	UP
CYP3A4	-1.50129870274447	6.06651117309426e-07	4.30679792602217e-06	DOWN
CEP170	1.30375980561548	6.07631756067803e-07	4.31219192297975e-06	UP
JAM2	1.07030388281941	6.07780944222271e-07	4.31219192297975e-06	UP
GVINP1	1.01362909964619	6.14042439440708e-07	4.35264207300626e-06	UP
CLU	1.5115521567801	6.20067351777685e-07	4.39088135907826e-06	UP
ANGPT2	1.29816023056143	6.74064185113413e-07	4.737760543558e-06	UP
IGLV9-49	1.40518569064865	6.79825961924342e-07	4.77564070324299e-06	UP
STC1	2.02657717496683	6.83349441239289e-07	4.79434841269239e-06	UP
MIR21	1.09579768655774	6.96063238142123e-07	4.87327903015274e-06	UP
ACPP	1.08402696638821	7.08596307735817e-07	4.95507175049466e-06	UP
SRD5A3	1.09259549879484	7.10704084550588e-07	4.96832036551306e-06	UP
MMP19	1.00724224477518	7.13798812712657e-07	4.98696310788186e-06	UP
CCL4L2	1.82256802329607	7.16367572660487e-07	5.00147978918113e-06	UP
LOC344887	-1.15016009234644	7.26557144687002e-07	5.06395555359449e-06	DOWN
MOGAT2	-1.52670596973956	7.27453551384298e-07	5.06868757013867e-06	DOWN
TREM1	2.03258874681081	7.28827568272752e-07	5.0752268101981e-06	UP
IKZF3	1.27675822448771	7.51743408393992e-07	5.22076389137031e-06	UP
CMBL	-1.26428356010934	7.64215910727205e-07	5.29791202597233e-06	DOWN
GUCY1B3	1.15772001999263	7.74083622705147e-07	5.36063957843219e-06	UP
MIR192	-1.34822956488575	7.74184271721061e-07	5.36063957843219e-06	DOWN
PTP4A3	1.25215961362162	8.13363746427339e-07	5.60362661483358e-06	UP
ALDH1L2	1.27593360051966	8.43329881566567e-07	5.79807951317757e-06	UP
SLAMF8	1.03571098033784	8.67294763486424e-07	5.95055609437094e-06	UP
RN7SL600P	1.10481337459828	8.70270427191001e-07	5.96921508138336e-06	UP
FZD5	-1.09210992595455	8.74399253332969e-07	5.98872271449648e-06	DOWN
SPP1	2.3105695791855	9.17963481102001e-07	6.26499995726042e-06	UP
CXCR2	1.82276498632064	9.25963123429149e-07	6.31589772249434e-06	UP
ARHGAP15	1.25311128291278	9.38388235865721e-07	6.3856976973204e-06	UP
SERPINB3	3.73736170061302	9.53489034802137e-07	6.47899968925172e-06	UP
COL6A1	1.08896704581818	9.72567419656676e-07	6.59326028212279e-06	UP
LGALS2	-1.19785530519164	9.95868109207544e-07	6.73164095745366e-06	DOWN
CES3	-1.31568021031572	1.02906125632942e-06	6.92988462908688e-06	DOWN
TMEM144	-1.06711302377518	1.05373493169256e-06	7.08171858505148e-06	DOWN
TIMP3	1.06659150650737	1.06205744685686e-06	7.13353686279331e-06	UP
SELPLG	1.23587908111794	1.06275723437772e-06	7.13412524816867e-06	UP
MUC1	1.20200546081449	1.09421578127819e-06	7.33684902596398e-06	UP
FCGR1A	1.49405278616339	1.14293872318088e-06	7.63280023529421e-06	UP
TAGAP	1.59627736778501	1.14726709339158e-06	7.65951135653896e-06	UP
LILRB4	1.13016431293366	1.15834678923491e-06	7.72543324082063e-06	UP
TSPAN11	1.06698558476781	1.16260416578835e-06	7.75080528948199e-06	UP
HNF4A	-1.01655365125798	1.1723213832613e-06	7.80442572969756e-06	DOWN
SLC16A14	1.08055809967568	1.20725736568582e-06	8.02096562771935e-06	UP
DSG3	2.24450107273464	1.22692755409904e-06	8.13310594521794e-06	UP
BTK	1.2023358971855	1.23939962124821e-06	8.20877720160047e-06	UP
PDGFRA	1.06680120788329	1.25286023339775e-06	8.28850793636146e-06	UP
TMEM154	1.31425493039189	1.27827813385314e-06	8.43272812502554e-06	UP
ANO5	-1.29109402988575	1.3099047366313e-06	8.62427957532929e-06	DOWN
ALDH1A2	1.27113722670884	1.34692030382141e-06	8.85797729152527e-06	UP
TNFSF13B	1.02564214564251	1.3530640463918e-06	8.89085529440473e-06	UP
SLC1A1	-1.10357390147789	1.38111909624579e-06	9.05732773669125e-06	DOWN
C12orf36	-1.68328472247789	1.43516479015505e-06	9.38534954100551e-06	DOWN
STAP2	-1.12496684221008	1.43858562980836e-06	9.40244399157137e-06	DOWN
KCNJ15	1.64528341061916	1.46540052611946e-06	9.56161535897709e-06	UP
MYO1A	-1.33380340456511	1.48092380947429e-06	9.64939648515999e-06	DOWN
CLMP	1.05292994169287	1.50669990711498e-06	9.81186217801867e-06	UP
MS4A8	-1.47017908961794	1.54953312977661e-06	1.00514802826895e-05	DOWN
A2M	1.21774810267445	1.62790526057722e-06	1.04985024649345e-05	UP
MYO1F	1.0076180263059	1.64815789239278e-06	1.06202974835495e-05	UP
CCDC88A	1.17340173090418	1.70957023105687e-06	1.0991711275929e-05	UP
MUC5B	1.41216231057248	1.72187474042245e-06	1.10647186586783e-05	UP
CYP2J2	-1.02391778090418	1.75043757222633e-06	1.12235071515486e-05	DOWN
IFI44L	1.41224166664619	1.76997772376303e-06	1.13269826490239e-05	UP
ZNF385D	1.01363185460811	1.90453000136955e-06	1.21247967063426e-05	UP
PROK2	1.65748864713882	1.94906637112934e-06	1.23947857876975e-05	UP
CECR1	1.16122930600123	2.01038468837363e-06	1.27499417501835e-05	UP
IGLV7-46	2.19877593357617	2.05877533483078e-06	1.30214048110993e-05	UP
LILRB3	1.25295807240541	2.0986794962454e-06	1.32558056962037e-05	UP
HLA-DRB5	1.83026387613759	2.19684455945765e-06	1.38122082943834e-05	UP
ANPEP	-2.04055245379853	2.22512625988563e-06	1.39636558263744e-05	DOWN
CORO1A	1.26197178767567	2.23409349843847e-06	1.40048459300983e-05	UP
MIR155HG	1.32269453949017	2.27203593822347e-06	1.42044907757978e-05	UP
PLA2G7	1.44814251542015	2.2898741055067e-06	1.43006687505479e-05	UP
BCL2A1	1.58102679212285	2.29211219843757e-06	1.43084022097444e-05	UP
PAPPA	1.08340278784521	2.29234023474431e-06	1.43084022097444e-05	UP
LILRA1	1.09956360845332	2.30128794729727e-06	1.43565626840625e-05	UP
BIN2	1.02105507493243	2.37392659118673e-06	1.47741273860585e-05	UP
APBB1IP	1.11171296898895	2.43566748650312e-06	1.51220303963581e-05	UP
CD177	-2.06280758798034	2.54059768601247e-06	1.56691479936207e-05	DOWN
LRRK2	1.51748615249509	2.69585767022787e-06	1.65131024231277e-05	UP
TMEM156	1.36515519821499	3.166576026368e-06	1.91002555503517e-05	UP
GZMK	1.63221592524693	3.44592094328902e-06	2.05669857683066e-05	UP
VIL1	-1.22465686427764	3.49603093031092e-06	2.08287302895595e-05	DOWN
CLIC2	1.09961497315848	3.6905978590148e-06	2.18927880631351e-05	UP
FCER1G	1.40377086239312	3.72464777069442e-06	2.2089151550019e-05	UP
MNDA	1.56962970430712	3.77665315809415e-06	2.23747979551856e-05	UP
IGKV5-2	1.61451814554791	3.9019172241801e-06	2.30524676157074e-05	UP
IL13RA2	1.95720082956143	3.95120078366351e-06	2.33140852316064e-05	UP
S100A12	2.52332515965111	3.97556081440522e-06	2.34340910220897e-05	UP
LY96	1.52311980446314	4.00893912107773e-06	2.36129249671364e-05	UP
CD37	1.36458391223464	4.27814671041239e-06	2.50781603067358e-05	UP
GUCY1A3	1.41955746685135	4.32115339296629e-06	2.52857449484975e-05	UP
MEDAG	1.34466889636978	4.40008196301591e-06	2.56959935635209e-05	UP
CYSLTR1	1.163774290957	4.44838563757895e-06	2.59585688670638e-05	UP
KLK10	1.96362794491892	4.4875220676002e-06	2.61738430504399e-05	UP
PLA2G2A	1.37347706908845	4.66805497524182e-06	2.71385276398007e-05	UP
TLR6	1.16254354780835	4.67544539107987e-06	2.71696106424786e-05	UP
LHFP	1.24942531949509	4.73641130205594e-06	2.74947791325075e-05	UP
GDPD2	-1.00781896414373	4.96739474167342e-06	2.86784912668274e-05	DOWN
IKZF1	1.17108267190541	5.08827566418121e-06	2.92893161039939e-05	UP
FAM20A	1.03999541534644	5.1096915174976e-06	2.93980696613963e-05	UP
CYP7B1	1.14842480367076	5.16167820824815e-06	2.96678752156941e-05	UP
NR1H4	-1.25644642365356	5.24105462819856e-06	3.00721960165987e-05	DOWN
P2RX5	1.05855041539926	5.30515153509013e-06	3.04100262735725e-05	UP
MS4A12	-2.76245198414742	5.33194824851266e-06	3.0533591603952e-05	DOWN
NR4A3	1.11189393739435	5.48555168425724e-06	3.12748906812582e-05	UP
SH3BGRL2	-1.07969477743857	5.84560106141746e-06	3.30928889818938e-05	DOWN
TNFRSF17	1.25238996301351	6.06940980750078e-06	3.42351728904697e-05	UP
CAPN9	-1.23458791431941	6.12560160911862e-06	3.45270608715182e-05	DOWN
BTNL8	-1.44930725008968	6.14724559461151e-06	3.46239374271654e-05	DOWN
KMO	1.11157484316585	6.20371946733741e-06	3.49082785188877e-05	UP
C5AR1	1.08770824812039	6.23900826809158e-06	3.50729777386422e-05	UP
HTR4	-1.05797081104054	8.18091583092922e-06	4.48958335934701e-05	DOWN
GNG11	1.02607505803808	8.40675776113888e-06	4.60268506316335e-05	UP
PTCH2	1.57965933254791	8.41788367840614e-06	4.60769410269168e-05	UP
GLT8D2	1.2089717107715	8.45688044205056e-06	4.62361042605847e-05	UP
MIR142	1.43730113883661	8.56935250235555e-06	4.67742151691805e-05	UP
TNFAIP6	2.40672876860442	8.70339345471726e-06	4.74724997072537e-05	UP
TMEM71	1.20707771841155	8.78820239623311e-06	4.78537087205993e-05	UP
FFAR2	1.66508017042137	8.97128991844415e-06	4.87171141959874e-05	UP
AKT3	1.16199266133293	9.03359645531575e-06	4.90097841210531e-05	UP
CFH	1.45061463831941	9.05273786404688e-06	4.91022018611451e-05	UP
KRT6A	1.16638229920516	9.23002713318359e-06	4.99330153197291e-05	UP
HBEGF	1.2142982593403	9.23161981433529e-06	4.99330153197291e-05	UP
HPGD	-1.38178894093857	9.25780297307043e-06	5.00630194648149e-05	DOWN
PRKCB	1.0154894926683	9.30483642884221e-06	5.02707052960189e-05	UP
EMR3	1.09905490178132	9.3552575204939e-06	5.04962915771541e-05	UP
CHI3L2	1.51521127832064	9.44556557656161e-06	5.09012247151264e-05	UP
LILRA5	1.32450348489435	9.96729951076147e-06	5.34286682836517e-05	UP
PCDH20	-1.33298417444226	1.00011470869729e-05	5.35977776859227e-05	DOWN
ZG16	-2.26437402511917	1.01829799071452e-05	5.44970637648295e-05	DOWN
CCL3	1.11795733484889	1.02425104414756e-05	5.47779235565562e-05	UP
NXPE4	-1.92824917970516	1.07155811047193e-05	5.7072223219308e-05	DOWN
CD109	1.12985319347051	1.10848647376973e-05	5.88105946827935e-05	UP
SLC11A1	1.32351546901966	1.11799608186654e-05	5.92746466789431e-05	UP
FABP1	-1.57874613715725	1.1625079609072e-05	6.14807647943366e-05	DOWN
ERBB3	-1.07320125987101	1.17397831305581e-05	6.20170275212871e-05	DOWN
ABCC9	1.06454599144594	1.17683467597561e-05	6.21397503238864e-05	UP
RASSF2	1.3403590531941	1.21100061036763e-05	6.37560226470258e-05	UP
TDO2	1.98286676926044	1.24946027287901e-05	6.55439355840446e-05	UP
AZGP1	1.23186867828501	1.28898329767408e-05	6.74350925227607e-05	UP
ALDOB	2.02330582714988	1.3000293099081e-05	6.7982461579601e-05	UP
HNF4G	-1.21491940196315	1.33959308944914e-05	6.98476423619487e-05	DOWN
CXCL13	2.10623693370393	1.35536309088582e-05	7.0606722305042e-05	UP
TM6SF2	-1.01796190495577	1.36267187941857e-05	7.09399005888062e-05	DOWN
HSD11B2	-1.41094111830713	1.36548532723512e-05	7.10546249651016e-05	DOWN
G0S2	1.42279282897788	1.41501352098135e-05	7.32231796925229e-05	UP
SULF1	1.22468444322359	1.46610847176385e-05	7.55485079624145e-05	UP
DCN	1.52338901731818	1.54099933404311e-05	7.89537733096126e-05	UP
SCNN1B	-1.52949676987469	1.71535563708347e-05	8.68937053542806e-05	DOWN
NEDD4L	-1.04585938275798	1.72922720264645e-05	8.73500532502872e-05	DOWN
TRPA1	1.10617422048157	1.74967465642657e-05	8.81150977038335e-05	UP
CCL3L3	1.05057828671745	1.89424104152473e-05	9.4821898528387e-05	UP
FAM129A	1.03992544941646	1.96672717288433e-05	9.80746571337923e-05	UP
CXCL6	1.30847481784152	2.08322600323071e-05	0.000103504047020461	UP
LILRA3	1.3542511663796	2.12972904436707e-05	0.000105495020729838	UP
FOSB	1.30308684981327	2.13327458633268e-05	0.00010563040319451	UP
INHBA	1.70176437570147	2.2621980881746e-05	0.000111328232350265	UP
DEFB4B	1.46549457319533	2.42448429430396e-05	0.000118663283173756	UP
GPR65	1.04702281218059	2.57386221904303e-05	0.000125368875108121	UP
NPY4R	-1.23544151334398	2.65526226188417e-05	0.000128956444129473	DOWN
FGF7P2	1.11216864649508	2.83472451573689e-05	0.000136816989621619	UP
SERPINB4	2.56304669706265	2.84106403328949e-05	0.000137094574376559	UP
CYBB	1.17120731270147	2.90337227126164e-05	0.000139869569091143	UP
GREM1	1.69169683520393	3.00195979652743e-05	0.000144290940354021	UP
GPR97	1.07132714148894	3.04015894642677e-05	0.000145916360305537	UP
REP15	-1.52528121323956	3.14282474329287e-05	0.000150503012722266	DOWN
CCR1	1.1951894515086	3.32566376849535e-05	0.000158089425764473	UP
GLT1D1	1.30540629952088	3.47746931937647e-05	0.000164433713586341	UP
PLXNC1	1.04184160288575	3.48396058005235e-05	0.000164607073260247	UP
TNFRSF11B	1.41801183839803	3.61319582038948e-05	0.000170058067418856	UP
CLEC6A	1.08628639588698	3.70017000174532e-05	0.000173671173551658	UP
SCIMP	1.13650982161548	3.79840378995416e-05	0.000177841295967179	UP
CCL11	1.03249673661056	3.87418038353996e-05	0.000180880453123329	UP
SERPINF1	1.15204233094963	4.03020649543406e-05	0.000187190160998568	UP
FSIP2	-1.25827136586118	4.11249449244521e-05	0.000190367247538075	DOWN
AKR1B10	-1.4729395363059	4.16545374487811e-05	0.000192605571531978	DOWN
PARP15	1.20463481653563	4.18517486232186e-05	0.000193424292120039	UP
HCAR3	2.16292771257985	4.26827975528216e-05	0.000197108770074027	UP
KIAA0922	1.00568742517199	4.46812598513301e-05	0.000205482660488348	UP
TRIM40	1.49060158498649	4.65399891693123e-05	0.00021306374534849	UP
FAP	1.51796610333661	4.87271370884888e-05	0.000222464913637886	UP
STX19	-1.01793937786732	5.20133789690674e-05	0.000235530566083554	DOWN
FGF7	1.01455039072604	5.35308601718933e-05	0.000241463858723886	UP
B3GALT1	-1.5146749015774	5.46287505598823e-05	0.000245940175642105	DOWN
TNS4	1.10489307226167	5.54492235113027e-05	0.000249296885103768	UP
SNORD116-21	-1.30342675454422	5.61221793981121e-05	0.000252030758233487	DOWN
CA4	-1.45553475434767	5.69614082112522e-05	0.000255405837087275	DOWN
DDR2	1.0746694559742	5.85120026179983e-05	0.000261754173707809	UP
CDHR5	-1.0552887624398	6.42733255053962e-05	0.000285445578802262	DOWN
BICC1	1.08244857800369	6.43479521567901e-05	0.000285668137317773	UP
CCL4	1.23148878673341	6.66534509053908e-05	0.000295060205176058	UP
FXYD3	-1.06010073888944	7.03983530159423e-05	0.000309804926361083	DOWN
IGSF6	1.23103817297175	7.69912071213984e-05	0.000335659196479317	UP
ACSM3	-1.07042713000123	7.78353745052498e-05	0.000339085808148385	DOWN
MMRN1	1.33562731283784	8.07781133847976e-05	0.000350791035710728	UP
STS	1.25777873209705	8.09375157728731e-05	0.000351229828117781	UP
CLEC4E	1.23371461790049	8.0939434797297e-05	0.000351229828117781	UP
SLC26A3	-1.93035777289927	8.35952895661727e-05	0.000361408906310292	DOWN
BANK1	1.59145133236364	8.46463881208473e-05	0.000365478578720376	UP
OCLN	-1.14159595037715	8.68729463538243e-05	0.000374398624383984	DOWN
EMCN	1.05833142307862	9.02389039720419e-05	0.000387115430678517	UP
ENPP3	-1.04142877929853	9.2418904659222e-05	0.000395158211501098	DOWN
KRT6B	1.0510116805172	9.42336814530081e-05	0.000401518174337342	UP
GFPT2	1.23120575379115	0.000110316676466328	0.000462853425454671	UP
CFTR	-1.08373323519411	0.000130503880568251	0.000537042895099839	DOWN
FER1L6	-1.1997629184054	0.000131921559935005	0.000542274391076749	DOWN
FN1	1.19857900602948	0.000135258875220982	0.000554038419116946	UP
FABP2	-1.34415772036855	0.000135394875412134	0.000554353198963391	DOWN
KLK6	1.76029998326413	0.000138311157438746	0.000564952356541333	UP
CCR7	1.04350628121622	0.00015364254338223	0.000620507149299886	UP
CXCL5	1.39944857404914	0.000157212381017365	0.000633278424537112	UP
PP7080	-1.14276010394963	0.000171772658281954	0.000686472110181329	DOWN
P2RY10	1.10587592308108	0.000171979697629507	0.000687181692551161	UP
AKR1B1	1.0170856589914	0.000175545425462856	0.000699390979703039	UP
IL18RAP	1.13503374473219	0.000185676141975081	0.000736354235326394	UP
SLC9A3	-1.2663432376548	0.000189425385057788	0.00074994690836451	DOWN
HHLA2	-1.37377820119165	0.000190110939802928	0.000752277703563133	DOWN
HCAR2	1.68297563431327	0.000193814530280014	0.000765121352367534	UP
P2RY13	1.11252696289312	0.000199272039794833	0.000783606112957343	UP
NPSR1	1.2970772035516	0.000219001593636295	0.000852129030196682	UP
CCL19	1.48530654845209	0.000234062586348931	0.000903923290625417	UP
OSM	1.43175949164005	0.000236599958495446	0.000912079926009488	UP
SLCO1B7	1.07812106459951	0.000254109142794878	0.000972180202088022	UP
SLC5A1	1.10929022139681	0.000298578711748022	0.00112096875559136	UP
IL6	1.93820603040172	0.000299507940680121	0.00112391427683651	UP
FDCSP	1.75558879602089	0.000319438110916724	0.00119198591917004	UP
LRRC66	-1.00148011994349	0.000357527154026019	0.00131802478233429	DOWN
NMUR2	1.78746884622236	0.000436708720363758	0.00157975634727892	UP
SLC26A4	1.18183176234767	0.000440354450954172	0.00159072244085383	UP
MIR223	1.12007451090541	0.000446326641307155	0.00161104770465322	UP
ACSL1	1.15456961069656	0.000505133185325729	0.00179907383104932	UP
MS4A1	1.86724627846437	0.000506028343062447	0.0018017113644602	UP
HRASLS2	-1.03087379719288	0.000520261754127803	0.00184702828689363	DOWN
DKK1	1.35272189930713	0.000542181264253967	0.00191754457146695	UP
CTSE	1.10815482189312	0.000550635425180952	0.00194243376035908	UP
ENKUR	1.12373769593857	0.000578524937625411	0.00203220508232637	UP
C3AR1	1.02299939707125	0.000578874161739115	0.00203312538994176	UP
CCL21	1.26744285461917	0.000600583855396	0.00210114198704812	UP
THBS2	1.19329954200737	0.000606009522513197	0.00211758080078187	UP
GPR110	1.3079069440172	0.00060709721019188	0.0021204277952858	UP
STAP1	1.20501199842506	0.000685093531075369	0.00236310570823013	UP
CD22	1.43203832262408	0.000692616278892309	0.0023851666093592	UP
POSTN	1.14448939673341	0.000737413535492	0.00252266215642331	UP
TLR10	1.04618994406634	0.00102005779702693	0.00336415552218859	UP
CR2	1.70193817259582	0.0014182080251192	0.00451251528210964	UP
C21orf88	-1.13794529494594	0.00144858566488074	0.00459037200426587	DOWN
TFPI2	1.27886637181572	0.00146683168160502	0.00464187997327472	UP
PI15	2.01660460798034	0.00197525883077125	0.0060440275132973	UP
MGAM	1.14034947911916	0.0020376639812172	0.00621295583597977	UP
RETNLB	-1.31479211692998	0.00222479841110654	0.00672372621468622	DOWN
NXPE1	-1.27528726303562	0.00237256735727247	0.00710581179593284	DOWN
DEFA5	1.71711323740663	0.00267102693472578	0.00788419766560963	UP
TCL1A	1.07132001013882	0.00279853082051038	0.00821478058358129	UP
IL24	1.27475322762408	0.00341787869742312	0.00979352087544145	UP
CPA3	1.01345125514742	0.00527758195574871	0.0143328597812439	UP
DEFA6	1.26281019594595	0.00556155971867991	0.0150044301844279	UP
CLCA1	-2.02002703308968	0.00559507612195163	0.0150826323356843	DOWN
CLCA4	-1.2398755279484	0.00833431025113834	0.0213627023758026	DOWN
