# Supplementary material for: Revealing key genes and molecular mechanisms associated with dietary restriction in ulcerative colitis
Source: Front Mol Biosci. 2026 Mar 25;13:1786138. doi: 10.3389/fmolb.2026.1786138 (PMC13056633; doi:10.3389/fmolb.2026.1786138)
Supplement: Supplementary file 1 [file Supplementaryfile1.zip › Supplementary Tables and Figures/Supplementary Table 12.csv]

ID	Description	setSize	enrichmentScore	NES	pvalue	p.adjust	qvalue	rank	leading_edge	core_enrichment
KEGG_PROTEASOME	KEGG_PROTEASOME	43	0.809228344925749	3.52226292028186	1e-10	2.51080849999722e-09	1.29981458153437e-09	2150	tags=79%, list=9%, signal=72%	PSMD14/PSMB2/PSMB8/PSMC2/PSMA6/PSMB1/PSMA5/PSMA3/PSMD12/PSMA4/PSME4/PSME1/PSME2/PSMB9/PSMC1/POMP/PSMB5/IFNG/PSMB6/PSMA1/PSMD6/PSMD8/PSMD1/PSMB3/PSMC3/PSMD13/PSMB10/PSMB4/PSMB7/PSMC6/PSMC4/PSMA2/PSMA7/PSME3
KEGG_LEISHMANIA_INFECTION	KEGG_LEISHMANIA_INFECTION	69	0.655699492628556	3.19555041806926	1e-10	2.51080849999722e-09	1.29981458153437e-09	3796	tags=61%, list=16%, signal=51%	IFNGR1/NOS2/IL1A/HLA-DMA/IFNG/PTGS2/NCF2/TLR4/JAK2/IL1B/FOS/STAT1/HLA-DRA/FCGR1A/NFKBIA/FCGR3A/TLR2/FCGR2A/HLA-DMB/ITGB1/RELA/CR1/TGFB2/HLA-DRB3/ITGAM/HLA-DRB1/IL10/IRAK1/HLA-DQB1/JAK1/NCF4/HLA-DPA1/CYBA/ITGB2/TGFB1/HLA-DOB/HLA-DOA/HLA-DRB5/HLA-DPB1/NFKB1/TNF/C3
KEGG_CELL_CYCLE	KEGG_CELL_CYCLE	123	0.556177488645707	3.02210714936172	1e-10	2.51080849999722e-09	1.29981458153437e-09	5181	tags=59%, list=22%, signal=46%	CDC6/CDC27/YWHAG/BUB1/PLK1/MDM2/CDK1/E2F5/MYC/CDC20/CHEK1/CCNB1/CCNA2/ANAPC13/CDC25B/MAD2L1/CDC45/CCNB2/MCM3/RB1/ANAPC10/SFN/CDK2/TTK/YWHAZ/E2F3/PTTG1/CCNE1/BUB1B/CDC25A/TGFB2/CCND1/BUB3/MAD2L2/MCM6/HDAC2/ANAPC7/CDC26/PCNA/TGFB1/CDK7/PRKDC/CDK4/MCM2/CUL1/MCM4/PKMYT1/CDC25C/ANAPC11/TFDP1/CDKN2A/CDK6/CCND2/CHEK2/CDC7/CDC16/SMC1A/ORC3/ORC6/SKP2/TGFB3/ORC1/ATR/YWHAE/YWHAH/GSK3B/SMAD2/MCM5/ATM/GADD45G…
KEGG_CYTOKINE_CYTOKINE_RECEPTOR_INTERACTION	KEGG_CYTOKINE_CYTOKINE_RECEPTOR_INTERACTION	256	0.446920063816403	2.70350666627345	1e-10	2.51080849999722e-09	1.29981458153437e-09	4443	tags=45%, list=19%, signal=37%	MET/IFNGR1/CXCL2/TNFRSF12A/IL1A/CXCL16/IL1RAP/ACVR1/BMP7/CCL24/IFNG/CXCL11/LIF/CXCL3/TNFRSF10B/CXCL1/TNFSF15/TNFRSF10A/IL23A/OSMR/CXCR2/OSM/CXCR1/CSF3R/CXCL8/IL26/TNFRSF11B/IL1B/CXCL10/IFNAR2/CCL3/IL22/CCL20/CCL4L2/IL18RAP/IL18/HGF/IL15RA/INHBA/IL18R1/CCR1/CCL4/TGFBR1/FLT1/CXCL6/CXCR6/IL2RA/TNFRSF1B/CCL3L3/TNFRSF9/TGFBR2/IL6/PPBP/CSF2RB/TNFRSF17/KDR/IL1R1/CD27/TGFB2/KIT/TNFSF13B/CLCF1/IL10/CSF2RA…
KEGG_CELL_ADHESION_MOLECULES_CAMS	KEGG_CELL_ADHESION_MOLECULES_CAMS	128	0.493403067916135	2.69297527475042	1e-10	2.51080849999722e-09	1.29981458153437e-09	4872	tags=55%, list=21%, signal=43%	CLDN1/CDH3/CLDN2/ITGA6/ALCAM/CD274/HLA-DMA/ITGAV/CD276/SDC1/GLG1/ICAM1/CLDN18/HLA-DRA/SELE/VCAN/CADM1/HLA-DMB/ITGB1/CTLA4/CD80/HLA-DRB3/ITGAM/HLA-DRB1/CLDN10/SELP/HLA-DQB1/CD86/SDC2/SELPLG/NRCAM/HLA-DPA1/ICOS/PECAM1/CDH5/ITGB2/ICAM3/HLA-F/SDC3/HLA-DOB/PDCD1LG2/JAM3/SELL/HLA-DOA/ICAM2/HLA-DRB5/ITGA8/HLA-B/HLA-C/HLA-DPB1/CD226/SDC4/VCAM1/CD40/ITGB8/PTPRM/HLA-E/ITGB7/MADCAM1/PTPRC/ESAM/CNTNAP1/CD8A/…
KEGG_CHEMOKINE_SIGNALING_PATHWAY	KEGG_CHEMOKINE_SIGNALING_PATHWAY	184	0.42648754622595	2.47105912529406	1e-10	2.51080849999722e-09	1.29981458153437e-09	5385	tags=50%, list=23%, signal=39%	CXCL2/CXCL16/LYN/CCL24/MAP2K1/CXCL11/CXCL3/CXCL1/CXCR2/CXCR1/CXCL8/STAT3/JAK2/CXCL10/CCL3/CCL20/CCL4L2/RHOA/GNAI3/RAC1/STAT1/CCR1/CCL4/CXCL6/CXCR6/NFKBIA/HCK/CCL3L3/PPBP/RELA/FGR/RAP1B/PLCB1/GNAI2/CXCL9/GRK5/CCR6/CCL2/CCR2/PREX1/RAC2/CXCL5/PF4/STAT5B/VAV1/SHC3/PIK3R3/ARRB2/GNB4/CCL18/GNG11/STAT2/CCL22/CCL11/CX3CL1/GRB2/CCR8/PIK3CG/NFKB1/GNG10/JAK3/PIK3R5/WAS/CCR10/PIK3CD/CXCR4/GNB2/GNG2/GNB5/CCL7…
KEGG_PATHWAYS_IN_CANCER	KEGG_PATHWAYS_IN_CANCER	322	0.334640750656626	2.07997093555901	1e-10	2.51080849999722e-09	1.29981458153437e-09	4666	tags=37%, list=20%, signal=30%	MET/ITGA2/ITGA6/CTNNB1/LAMC2/BCL2L1/HIF1A/CASP8/SHH/NOS2/GSTP1/SLC2A1/HSP90B1/MAP2K1/MDM2/HSP90AB1/ITGAV/MYC/PTGS2/TFG/MLH1/CSF3R/CXCL8/FZD3/STAT3/PML/BRCA2/FOS/WNT5A/FGF2/MMP1/RHOA/HGF/RALA/RAC1/STAT1/BIRC3/TGFBR1/RB1/STAT5A/NFKBIA/COL4A1/WNT4/TGFBR2/CDK2/LAMC1/E2F3/IL6/SPI1/ITGB1/RELA/CCNE1/DCC/RALB/HSP90AA1/TGFB2/NFKB2/KIT/PTCH2/COL4A2/CSF2RA/TPM3/CCND1/JAK1/WNT2/MMP9/PDGFRB/BID/LAMB3/HDAC2/FZ…
KEGG_TOLL_LIKE_RECEPTOR_SIGNALING_PATHWAY	KEGG_TOLL_LIKE_RECEPTOR_SIGNALING_PATHWAY	99	0.499321499439894	2.59533389710685	1.19709297759431e-10	2.51080849999722e-09	1.29981458153437e-09	4876	tags=48%, list=21%, signal=39%	CASP8/MAP2K1/CXCL11/MAP2K3/TLR4/CXCL8/IL1B/CXCL10/IFNAR2/CCL3/FOS/RAC1/STAT1/CCL4/NFKBIA/TLR2/TBK1/IL6/RELA/CD80/SPP1/CXCL9/IRAK1/TLR8/CD86/LY96/CTSK/TLR1/LBP/MAP3K8/PIK3R3/PIK3CG/NFKB1/CD40/PIK3R5/TLR6/PIK3CD/TNF/IRF3/MAP2K4/TLR5/MAPK8/IFNAR1/AKT3/CHUK/PIK3CA/IRF5/IFNA16
KEGG_OLFACTORY_TRANSDUCTION	KEGG_OLFACTORY_TRANSDUCTION	369	-0.344053034853541	-2.01243441149235	1.23482385245765e-10	2.51080849999722e-09	1.29981458153437e-09	12944	tags=74%, list=56%, signal=33%	OR11G2/OR5D14/OR1A2/OR6X1/OR56A3/OR5M11/OR4A47/CALM1/OR51G2/OR51L1/OR10G3/OR6C76/OR51I2/OR4X1/OR52H1/OR51G1/OR6Q1/OR1L1/OR2D2/OR4K2/OR4B1/OR5M9/OR6N2/OR2T27/OR11H1/OR5M10/OR52E8/OR10R2/OR6B1/OR4X2/OR5K2/OR5AK2/OR2A7/OR8K1/OR2B3/OR4F4/OR8G5/OR13C2/OR10A7/OR4C12/OR6K3/OR8D1/OR4N4/OR8B8/OR51B5/OR2G6/OR10H2/OR2G2/OR6C75/OR51A4/OR51F1/OR52B6/OR56A5/OR4K14/OR5P3/OR52L1/OR4E2/OR3A3/OR7D2/OR10H4/OR1K1/OR…
KEGG_FOCAL_ADHESION	KEGG_FOCAL_ADHESION	196	0.38839164044275	2.25741657279234	2.58036149410557e-10	4.72206153421319e-09	2.4445529944158e-09	5402	tags=46%, list=23%, signal=36%	MET/ITGA2/ITGA6/CTNNB1/LAMC2/ACTB/PAK2/MAP2K1/ITGB4/FLNC/ITGAV/CAV2/ITGB6/ACTN1/ACTG1/DIAPH1/ZYX/RHOA/HGF/TNC/ITGB3/RAC1/BIRC3/FLT1/COL4A1/LAMC1/ITGA5/ITGB1/KDR/COL6A3/COL5A2/RAP1B/PARVB/SPP1/COL4A2/CCND1/PDGFRB/CAV1/LAMB3/RAC2/LAMA3/LAMA2/ITGA3/VWF/VAV1/SHC3/COL1A2/TLN1/PIK3R3/PDGFRA/ITGA8/COL3A1/THBS2/ITGA11/LAMB1/GRB2/COL6A1/PPP1R12A/COL1A1/ILK/PIK3CG/ITGB8/PIK3R5/ITGB7/LAMB2/PIK3CD/LAMA4/PDGF…
KEGG_UBIQUITIN_MEDIATED_PROTEOLYSIS	KEGG_UBIQUITIN_MEDIATED_PROTEOLYSIS	129	0.440667614026802	2.41184823256595	1.73946832743861e-09	2.89384276292059e-08	1.4981066934878e-08	5840	tags=47%, list=25%, signal=35%	UBA6/UBE2F/UBE2H/CDC27/MDM2/UBE2S/DDB1/CDC20/PML/UBE2J1/SOCS3/ANAPC13/TRIP12/UBE2Z/BIRC3/UBE2L3/ANAPC10/FBXW7/UBE2L6/DDB2/SOCS1/PRPF19/BRCA1/NEDD4/UBE2O/UBE2W/UBA2/ANAPC7/CDC26/SYVN1/UBE2D1/UBE2I/UBA1/FBXO4/UBE2D3/CUL1/ANAPC11/UBE2NL/CUL2/CDC16/UBE2C/SKP2/UBE2Q2/CBL/HUWE1/SMURF2/UBE2J2/UBA3/CUL5/HERC4/PIAS1/SMURF1/CDC23/MAP3K1/KEAP1/SAE1/ANAPC1/UBE2E2/UBE2B/UBR5
KEGG_ECM_RECEPTOR_INTERACTION	KEGG_ECM_RECEPTOR_INTERACTION	83	0.508034083137105	2.55626632765714	1.96464191280153e-09	2.99607891702234e-08	1.55103308905384e-08	3725	tags=51%, list=16%, signal=43%	ITGA2/ITGA6/LAMC2/CD47/ITGB4/ITGAV/ITGB6/HMMR/CD44/SDC1/TNC/ITGB3/AGRN/COL4A1/LAMC1/ITGA5/ITGB1/COL6A3/COL5A2/SPP1/COL4A2/SDC2/LAMB3/LAMA3/LAMA2/ITGA3/DAG1/VWF/SDC3/COL1A2/ITGA8/COL3A1/THBS2/ITGA11/LAMB1/SDC4/COL6A1/COL1A1/ITGB8/ITGB7/LAMB2/LAMA4
KEGG_JAK_STAT_SIGNALING_PATHWAY	KEGG_JAK_STAT_SIGNALING_PATHWAY	152	0.403944508777229	2.2669642324016	2.19171205347417e-09	3.0852561983521e-08	1.59719906730911e-08	4430	tags=44%, list=19%, signal=36%	IFNGR1/BCL2L1/IL13RA2/STAM/IFNG/LIF/MYC/IL23A/OSMR/OSM/CSF3R/IL26/STAT3/JAK2/SOCS3/IFNAR2/IL22/IL15RA/STAT1/PTPN11/STAT5A/IL2RA/IL6/CSF2RB/SOCS4/CLCF1/IL10/CSF2RA/IL7R/SOCS1/SPRY1/SPRY4/IL11/CCND1/JAK1/SPRED1/STAT4/IL10RA/IL24/IL5RA/CSF2/STAT5B/IL6ST/CRLF2/IL12RB1/PIK3R3/STAT2/GRB2/IL21R/PIK3CG/JAK3/IRF9/CSF3/PIK3R5/PIK3CD/IL4R/IL7/IFNE/CCND2/IL3RA/CBL/IFNAR1/IL12RB2/IL15/IL22RA2/AKT3/PIM1
KEGG_PATHOGENIC_ESCHERICHIA_COLI_INFECTION	KEGG_PATHOGENIC_ESCHERICHIA_COLI_INFECTION	56	0.576718741046388	2.66522273516538	2.37214839574752e-09	3.10073683158426e-08	1.6052132001299e-08	4337	tags=59%, list=19%, signal=48%	CLDN1/CTNNB1/ARPC1B/KRT18/ACTB/TUBA1B/TUBA4A/ACTG1/TLR4/TUBB/ARPC5L/ARPC3/RHOA/TUBA1C/TUBB6/TUBA1A/YWHAZ/ITGB1/TUBB3/TUBB2A/TUBB4B/LY96/HCLS1/ARPC1A/WAS/NCL/TUBB1/ARPC4/TUBB4A/TLR5/FYN/CTTN/ARHGEF2
KEGG_HEMATOPOIETIC_CELL_LINEAGE	KEGG_HEMATOPOIETIC_CELL_LINEAGE	85	0.507453112534497	2.55279560538907	2.9092443160734e-09	3.54927806560955e-08	1.8374174627832e-08	5048	tags=58%, list=22%, signal=45%	CD55/ITGA2/ITGA6/CD59/IL1A/CSF3R/CD44/IL1B/ITGB3/HLA-DRA/MME/FCGR1A/IL2RA/ITGA5/IL6/IL1R1/CR1/HLA-DRB3/ITGAM/HLA-DRB1/KIT/CSF2RA/IL7R/IL11/IL5RA/CSF2/CD38/ITGA3/HLA-DRB5/CSF3/CD3G/CD5/TNF/IL4R/IL7/IL3RA/CR2/CD8A/CD34/CD3D/CD1B/CD22/TFRC/CD2/CD4/GP1BA/CSF1R/CD19/MS4A1
KEGG_SYSTEMIC_LUPUS_ERYTHEMATOSUS	KEGG_SYSTEMIC_LUPUS_ERYTHEMATOSUS	53	0.59129807344958	2.72391444548531	3.82910367690452e-09	4.37953733045954e-08	2.26723244027241e-08	5119	tags=70%, list=22%, signal=55%	TRIM21/HLA-DMA/IFNG/C2/ACTN1/SNRPB/HLA-DRA/FCGR1A/SNRPD1/FCGR3A/FCGR2A/HLA-DMB/GRIN2B/CD80/HLA-DRB3/HLA-DRB1/IL10/HLA-DQB1/CD86/HLA-DPA1/FCGR2B/HLA-DOB/HLA-DOA/HLA-DRB5/C1QA/HLA-DPB1/C1R/CD40/C4B/C1S/TNF/C3/C1QB/SSB/CTSG/C1QC/CD28
KEGG_B_CELL_RECEPTOR_SIGNALING_PATHWAY	KEGG_B_CELL_RECEPTOR_SIGNALING_PATHWAY	75	0.510877457826607	2.54131720678653	5.22112049561482e-09	5.62038265116184e-08	2.9096027529742e-08	5029	tags=57%, list=22%, signal=45%	LYN/MAP2K1/IFITM1/PPP3CA/DAPP1/FOS/LILRB3/PPP3R1/RAC1/NFKBIA/RELA/CARD11/BCL10/CD79A/FCGR2B/RAC2/VAV1/PIK3R3/PIK3AP1/BTK/MALT1/RASGRP3/GRB2/PIK3CG/NFKB1/PIK3R5/SYK/PIK3CD/NFKBIE/BLNK/CD81/CR2/AKT3/PRKCB/CD72/CHUK/GSK3B/CD22/PIK3CA/INPP5D/NFATC1/CD79B/CD19
KEGG_ANTIGEN_PROCESSING_AND_PRESENTATION	KEGG_ANTIGEN_PROCESSING_AND_PRESENTATION	81	0.50080571847826	2.52119466514814	6.86438925555222e-09	6.97879574314475e-08	3.61283645029064e-08	3504	tags=46%, list=15%, signal=39%	HSPA5/CALR/CANX/PDIA3/PSME1/PSME2/HLA-DMA/HSP90AB1/HSPA8/TAP1/TAP2/HLA-DRA/IFI30/CD74/HLA-DMB/CTSB/HSPA4/HSP90AA1/HLA-DRB3/HLA-DRB1/PSME3/HLA-DQB1/CREB1/CTSL/B2M/HLA-DPA1/RFX5/TAPBP/HLA-F/HLA-DOB/HLA-DOA/HLA-DRB5/HLA-B/HLA-C/HLA-DPB1/NFYB/HLA-E
KEGG_TYPE_I_DIABETES_MELLITUS	KEGG_TYPE_I_DIABETES_MELLITUS	42	0.620673483231246	2.69927965487697	1.35729528893166e-08	1.30728967302366e-07	6.76767734093351e-08	3973	tags=60%, list=17%, signal=49%	IL1A/HLA-DMA/IFNG/IL1B/HLA-DRA/HSPD1/GZMB/HLA-DMB/CD80/HLA-DRB3/HLA-DRB1/HLA-DQB1/CD86/HLA-DPA1/HLA-F/HLA-DOB/HLA-DOA/HLA-DRB5/HLA-B/HLA-C/HLA-DPB1/HLA-E/TNF/CPE/PRF1
KEGG_RNA_DEGRADATION	KEGG_RNA_DEGRADATION	55	0.554792777513453	2.5560203209423	3.07274374489037e-08	2.81156052657469e-07	1.45551019494807e-07	7075	tags=73%, list=30%, signal=51%	ENO1/DCPS/DCP1A/EXOSC8/DIS3/HSPD1/EXOSC1/EXOSC9/XRN2/LSM1/LSM6/LSM3/EXOSC2/ENO2/XRN1/C1DP2/CNOT8/EXOSC7/LSM5/HSPA9/PARN/WDR61/C1D/TTC37/PNPT1/PATL1/LSM2/EXOSC10/DDX6/ZCCHC7/CNOT10/EXOSC4/MPHOSPH6/CNOT6/CNOT2/PAPOLA/PAPOLG/CNOT4/CNOT7/CNOT6L
KEGG_ALLOGRAFT_REJECTION	KEGG_ALLOGRAFT_REJECTION	36	0.642409278344191	2.66986680285546	3.54354768676066e-08	3.08794869846286e-07	1.59859294139579e-07	3973	tags=64%, list=17%, signal=53%	HLA-DMA/IFNG/HLA-DRA/GZMB/HLA-DMB/CD80/HLA-DRB3/HLA-DRB1/IL10/HLA-DQB1/CD86/HLA-DPA1/HLA-F/HLA-DOB/HLA-DOA/HLA-DRB5/HLA-B/HLA-C/HLA-DPB1/CD40/HLA-E/TNF/PRF1
KEGG_PROTEIN_EXPORT	KEGG_PROTEIN_EXPORT	22	0.743892670039489	2.7159414556818	4.65660959252805e-08	3.87345252469378e-07	2.00523858051447e-07	4388	tags=73%, list=19%, signal=59%	HSPA5/SEC61A1/SRP68/SEC61B/SEC11C/SRP54/SRPRB/SRP72/SPCS3/SPCS1/SPCS2/SEC63/SEC62/SRP9/SRP19/SEC61G
KEGG_SPLICEOSOME	KEGG_SPLICEOSOME	126	0.412564635644251	2.2512452427683	5.20434431527413e-08	4.14084786823985e-07	2.143665850685e-07	6636	tags=52%, list=28%, signal=38%	PPIL1/PRPF4/PCBP1/SMNDC1/HSPA8/ALYREF/SNRPB2/SNRPF/SNRPB/TRA2B/EIF4A3/EFTUD2/SNRPD1/HNRNPC/SF3B3/MAGOHB/SNRPC/PRPF19/BCAS2/SF3B5/SNRPE/SNRNP27/U2AF1/DDX23/BUD31/HNRNPK/LSM6/LSM3/SNRNP40/SNRPD2/PRPF40A/HNRNPM/MAGOH/SRSF3/SART1/TXNL4A/SF3A3/SF3B6/HNRNPA3/LSM5/PPIH/ISY1/USP39/SF3B2/SNRPG/SNRPA/HNRNPU/DDX5/LSM2/PRPF8/AQR/THOC3/SRSF10/SNW1/TRA2A/DHX8/SNRNP200/RBMX/U2SURP/U2AF2/SF3A1/XAB2/PLRG1/TCERG1/…
KEGG_N_GLYCAN_BIOSYNTHESIS	KEGG_N_GLYCAN_BIOSYNTHESIS	45	0.590068651723965	2.61929036197661	9.16633727576532e-08	6.98933217277106e-07	3.61829102990736e-07	2762	tags=47%, list=12%, signal=41%	RPN1/STT3A/RPN2/ALG2/FUT8/DDOST/MGAT2/DAD1/ALG1/DPAGT1/ALG5/ALG9/GANAB/MAN1A2/STT3B/RFT1/MOGS/ALG8/DPM1/ALG3/B4GALT3
KEGG_LYSOSOME	KEGG_LYSOSOME	120	0.407041186213561	2.19558673290841	2.01983653526059e-07	1.47852034381075e-06	7.65411739677698e-07	5407	tags=48%, list=23%, signal=37%	AP1S3/CTSC/NPC1/AP3D1/CTSE/GM2A/CD68/GLA/SLC11A1/ACP5/CTSB/ATP6V0B/AP1B1/CTSH/AP1M1/CTSL/GNS/CTSK/AP3B1/LIPA/PPT1/GALC/LAMP3/HYAL1/AP1S2/ATP6V0C/HGSNAT/ARSG/AP3M1/HEXA/ACP2/CTSO/PSAP/ARSB/LAPTM4A/GBA/ARSA/DNASE2/CD63/GLB1/CLTB/TCIRG1/AP3S1/ATP6V0D2/MANBA/AGA/AP1G1/LAMP2/ATP6V1H/LAPTM5/CTSG/LGMN/M6PR/LAMP1/TPP1/LAPTM4B/NAGLU
KEGG_NOD_LIKE_RECEPTOR_SIGNALING_PATHWAY	KEGG_NOD_LIKE_RECEPTOR_SIGNALING_PATHWAY	61	0.512237251255083	2.42152645446575	2.62430184905713e-07	1.84710476299021e-06	9.56223345810289e-07	4280	tags=48%, list=18%, signal=39%	CXCL2/CASP8/RIPK2/HSP90B1/HSP90AB1/CASP1/CARD6/CXCL1/CXCL8/IL1B/CASP5/IL18/NLRP3/BIRC3/NFKBIA/IL6/RELA/MEFV/HSP90AA1/NOD2/NLRC4/CCL2/TNFAIP3/CCL11/NFKB1/TNF/CCL7/CARD8/MAPK8
KEGG_AUTOIMMUNE_THYROID_DISEASE	KEGG_AUTOIMMUNE_THYROID_DISEASE	49	0.535522654502701	2.40438048552196	4.87086217099447e-07	3.30136213811847e-06	1.70907444596297e-06	5430	tags=59%, list=23%, signal=45%	HLA-DMA/HLA-DRA/GZMB/HLA-DMB/CTLA4/CD80/HLA-DRB3/HLA-DRB1/IL10/HLA-DQB1/CD86/HLA-DPA1/HLA-F/HLA-DOB/HLA-DOA/HLA-DRB5/HLA-B/HLA-C/HLA-DPB1/TSHR/CD40/HLA-E/PRF1/HLA-A/IFNA16/TG/CD28/IFNA14/HLA-G
KEGG_GRAFT_VERSUS_HOST_DISEASE	KEGG_GRAFT_VERSUS_HOST_DISEASE	37	0.613165062481429	2.57395112119136	5.09360384346304e-07	3.32903394054906e-06	1.72339979666043e-06	3973	tags=65%, list=17%, signal=54%	IL1A/HLA-DMA/IFNG/IL1B/HLA-DRA/GZMB/HLA-DMB/IL6/CD80/HLA-DRB3/HLA-DRB1/HLA-DQB1/CD86/HLA-DPA1/HLA-F/HLA-DOB/HLA-DOA/HLA-DRB5/HLA-B/HLA-C/HLA-DPB1/HLA-E/TNF/PRF1
KEGG_LEUKOCYTE_TRANSENDOTHELIAL_MIGRATION	KEGG_LEUKOCYTE_TRANSENDOTHELIAL_MIGRATION	113	0.399308803559813	2.11215527731465	8.89130784019517e-07	5.61072184398523e-06	2.90460147229606e-06	4828	tags=42%, list=21%, signal=34%	CLDN1/CLDN2/CTNNB1/ACTB/ACTN1/ACTG1/NCF2/ICAM1/RHOA/GNAI3/RAC1/CLDN18/PTPN11/RAPGEF4/MSN/ITGB1/RAP1B/GNAI2/ITGAM/CLDN10/MMP9/NCF4/CYBA/RAC2/PECAM1/RHOH/CDH5/ITGB2/VAV1/MMP2/PIK3R3/JAM3/THY1/VCAM1/RASSF5/PIK3CG/PIK3R5/PIK3CD/CXCR4/CTNNA1/ESAM/PXN/CYBB/PRKCB/NCF1/JAM2/PIK3CA/ITGAL
KEGG_CYTOSOLIC_DNA_SENSING_PATHWAY	KEGG_CYTOSOLIC_DNA_SENSING_PATHWAY	51	0.523568899074175	2.38536635300804	1.40971104278431e-06	8.59923736098429e-06	4.45171908247677e-06	5496	tags=57%, list=24%, signal=44%	POLR3G/CASP1/ADAR/IL1B/CXCL10/CCL4L2/IL18/ZBP1/IL33/CCL4/NFKBIA/POLR3C/TBK1/IL6/RELA/POLR3H/POLR1C/AIM2/POLR1D/NFKB1/POLR3D/DDX58/IRF3/POLR3F/CHUK/IFNA16/NFKBIB/IFNA14/POLR3K
KEGG_INTESTINAL_IMMUNE_NETWORK_FOR_IGA_PRODUCTION	KEGG_INTESTINAL_IMMUNE_NETWORK_FOR_IGA_PRODUCTION	47	0.539264301468213	2.4052916965496	1.53231912530306e-06	9.04562580420838e-06	4.6828088718939e-06	3743	tags=53%, list=16%, signal=45%	HLA-DMA/IL15RA/HLA-DRA/HLA-DMB/IL6/TNFRSF17/CD80/HLA-DRB3/HLA-DRB1/TNFSF13B/IL10/HLA-DQB1/CD86/HLA-DPA1/ICOS/TGFB1/HLA-DOB/HLA-DOA/HLA-DRB5/HLA-DPB1/CD40/ITGB7/CCR10/CXCR4/MADCAM1
KEGG_PANCREATIC_CANCER	KEGG_PANCREATIC_CANCER	69	0.473333355131425	2.30678934158211	1.77464305158542e-06	1.01487399512541e-05	5.25387745535158e-06	4721	tags=51%, list=20%, signal=41%	BCL2L1/MAP2K1/STAT3/BRCA2/RALA/RAC1/STAT1/TGFBR1/RB1/TGFBR2/E2F3/RELA/RALB/TGFB2/CCND1/JAK1/RAC2/TGFB1/PIK3R3/CDK4/PIK3CG/NFKB1/PIK3R5/PIK3CD/CDKN2A/CDK6/TGFB3/MAPK8/ARHGEF6/AKT3/VEGFA/CHUK/RAD51/SMAD2/PIK3CA
KEGG_VIRAL_MYOCARDITIS	KEGG_VIRAL_MYOCARDITIS	69	0.468394879903099	2.28272169053477	2.47634037990011e-06	1.37324330158097e-05	7.10911113846921e-06	4227	tags=51%, list=18%, signal=42%	CD55/CASP8/ACTB/HLA-DMA/ACTG1/EIF4G1/ICAM1/RAC1/HLA-DRA/HLA-DMB/CD80/HLA-DRB3/HLA-DRB1/HLA-DQB1/CCND1/CD86/HLA-DPA1/CAV1/BID/RAC2/ITGB2/LAMA2/DAG1/HLA-F/HLA-DOB/HLA-DOA/HLA-DRB5/HLA-B/HLA-C/HLA-DPB1/CD40/HLA-E/ABL2/PRF1/FYN
KEGG_PYRIMIDINE_METABOLISM	KEGG_PYRIMIDINE_METABOLISM	94	0.420526332791085	2.16648464155663	2.90216680482902e-06	1.56204860377562e-05	8.08653289271243e-06	3723	tags=39%, list=16%, signal=33%	PNP/NME1/RRM2/POLR3G/TXNRD1/TK1/POLD3/CTPS1/NME5/RRM1/TYMP/POLA2/POLR1B/POLR3C/POLR2C/POLD2/TK2/DPYD/DCTD/POLR3H/UMPS/NME7/NT5C3A/POLR2L/POLR2G/ENTPD1/POLR1C/TYMS/CDA/POLE2/ENTPD3/POLR1D/DTYMK/UPP1/PRIM2/POLR3D/POLR2D
KEGG_SMALL_CELL_LUNG_CANCER	KEGG_SMALL_CELL_LUNG_CANCER	84	0.43007927972007	2.17337000321802	3.69691049713187e-06	1.93295605992895e-05	1.00066750298306e-05	5127	tags=51%, list=22%, signal=40%	ITGA2/ITGA6/LAMC2/BCL2L1/NOS2/ITGAV/MYC/PTGS2/BIRC3/RB1/NFKBIA/COL4A1/CDK2/LAMC1/E2F3/ITGB1/RELA/CCNE1/COL4A2/CCND1/LAMB3/LAMA3/LAMA2/ITGA3/PIK3R3/CDK4/LAMB1/PIK3CG/NFKB1/PIK3R5/TRAF1/LAMB2/PIK3CD/LAMA4/CDK6/SKP2/CKS1B/AKT3/CHUK/PIK3CA/LAMA5/APAF1/PIAS1
KEGG_DNA_REPLICATION	KEGG_DNA_REPLICATION	36	0.577128179502495	2.398557149451	4.33805331425853e-06	2.18130867784467e-05	1.12923658904815e-05	6029	tags=69%, list=26%, signal=52%	POLD3/FEN1/MCM3/POLA2/RNASEH2A/RFC3/POLD2/DNA2/RFC4/RNASEH1/MCM6/SSBP1/PCNA/POLE2/MCM2/PRIM2/MCM4/POLA1/RPA2/RFC2/MCM5/MCM7/POLE3/PRIM1/RFC1
KEGG_TASTE_TRANSDUCTION	KEGG_TASTE_TRANSDUCTION	50	-0.535062360128504	-2.26721525694416	4.4102962338936e-06	2.18130867784467e-05	1.12923658904815e-05	6435	tags=54%, list=28%, signal=39%	SCNN1A/TAS2R41/TAS1R2/PRKX/TAS2R7/TAS2R31/TAS2R1/TAS2R50/ASIC2/TAS2R10/ADCY8/TAS2R14/CACNA1A/TAS2R19/SCNN1B/GRM4/PRKACB/KCNB1/TAS2R20/CACNA1B/GNG13/ADCY6/PRKACG/TRPM5/TAS2R5/TAS2R4/TAS2R3
KEGG_P53_SIGNALING_PATHWAY	KEGG_P53_SIGNALING_PATHWAY	66	0.464627457385216	2.2353262861106	4.89881094807601e-06	2.35916421973134e-05	1.22131020866161e-05	5217	tags=53%, list=22%, signal=41%	SERPINB5/PMAIP1/CASP8/RRM2/MDM2/CDK1/TNFRSF10B/PERP/CHEK1/CCNB1/SHISA5/CD82/CCNB2/SERPINE1/SFN/CDK2/GTSE1/CCNE1/EI24/DDB2/CCND1/CCNG2/BID/CDK4/IGFBP3/CDKN2A/CDK6/CCND2/CHEK2/ATR/ATM/GADD45G/APAF1/CDKN1A/ZMAT3
KEGG_COMPLEMENT_AND_COAGULATION_CASCADES	KEGG_COMPLEMENT_AND_COAGULATION_CASCADES	68	0.457879164796167	2.21194812223806	6.20624980371228e-06	2.91216336943422e-05	1.50759104543618e-05	4206	tags=44%, list=18%, signal=36%	CD55/C4BPB/SERPINA1/F3/CD59/CFB/C4BPA/CFI/C2/F2R/PLAUR/PLAU/SERPINE1/F5/C5AR1/TFPI/PLAT/THBD/CR1/C3AR1/MASP1/VWF/C1QA/C1R/C4B/C1S/C3/SERPING1/CFH/CR2
KEGG_CHRONIC_MYELOID_LEUKEMIA	KEGG_CHRONIC_MYELOID_LEUKEMIA	73	0.439619384969514	2.15997988901701	6.48992348129193e-06	2.96913999269106e-05	1.53708714030598e-05	5025	tags=49%, list=22%, signal=39%	BCL2L1/MAP2K1/MDM2/MYC/PTPN11/TGFBR1/RB1/STAT5A/NFKBIA/TGFBR2/E2F3/RELA/TGFB2/CCND1/HDAC2/STAT5B/SHC3/TGFB1/PIK3R3/CDK4/RUNX1/GRB2/PIK3CG/NFKB1/PIK3R5/PIK3CD/CDKN2A/CDK6/TGFB3/CBL/SHC1/AKT3/CHUK/PIK3CA/SHC4/CDKN1A
KEGG_ASTHMA	KEGG_ASTHMA	29	0.5954122269538	2.4039577507226	6.79514527835674e-06	2.96943337513936e-05	1.53723902077965e-05	3651	tags=55%, list=16%, signal=47%	HLA-DMA/HLA-DRA/HLA-DMB/HLA-DRB3/HLA-DRB1/IL10/HLA-DQB1/FCER1G/HLA-DPA1/HLA-DOB/HLA-DOA/HLA-DRB5/CCL11/HLA-DPB1/CD40/TNF
KEGG_PURINE_METABOLISM	KEGG_PURINE_METABOLISM	150	0.349666833712008	1.95990190344444	6.81509299212311e-06	2.96943337513936e-05	1.53723902077965e-05	4640	tags=39%, list=20%, signal=31%	PKM/GMPR/PNP/NME1/RRM2/POLR3G/NUDT5/GART/PAICS/POLD3/PRPS1/NME5/PDE4B/PPAT/RRM1/GMPS/PDE10A/XDH/AK7/PAPSS1/POLA2/POLR1B/POLR3C/GUK1/POLR2C/POLD2/ADA/AK4/POLR3H/NME7/NT5C3A/POLR2L/POLR2G/ENTPD1/ADK/POLR1C/HPRT1/POLE2/AMPD2/ENTPD3/POLR1D/ADSL/ATIC/PDE1C/AMPD3/PRIM2/IMPDH2/POLR3D/POLR2D/PDE11A/IMPDH1/APRT/POLR2B/POLR3F/POLA1/PDE7A/NME4/ADCY7
KEGG_T_CELL_RECEPTOR_SIGNALING_PATHWAY	KEGG_T_CELL_RECEPTOR_SIGNALING_PATHWAY	107	0.380816170991125	2.00549291229491	9.98431272178138e-06	4.24913773973486e-05	2.19972618105342e-05	5299	tags=44%, list=23%, signal=34%	PAK2/MAP2K1/IFNG/PPP3CA/FOS/RHOA/PPP3R1/NFKBIA/LCP2/RELA/CTLA4/CARD11/BCL10/IL10/CSF2/ICOS/VAV1/MAP3K8/PIK3R3/CDK4/MALT1/GRB2/PIK3CG/NFKB1/PIK3R5/CD3G/PIK3CD/TNF/RASGRP1/PTPRC/NFKBIE/CBL/FYN/CD8A/AKT3/CD3D/CHUK/GSK3B/PIK3CA/CD4/NFATC1/NCK1/MAP3K7/CD28/ITK/LCK/NFKBIB
KEGG_EPITHELIAL_CELL_SIGNALING_IN_HELICOBACTER_PYLORI_INFECTION	KEGG_EPITHELIAL_CELL_SIGNALING_IN_HELICOBACTER_PYLORI_INFECTION	67	0.427086719596819	2.04724310817566	3.03409642198597e-05	0.000126190828459871	6.5327434923143e-05	4642	tags=39%, list=20%, signal=31%	MET/LYN/CXCL1/CXCR2/CXCR1/CXCL8/ATP6V1F/HBEGF/ATP6V1B2/RAC1/PTPN11/NFKBIA/ATP6V0B/RELA/ADAM17/ATP6V1G1/ATP6V0C/JAM3/NFKB1/MAP2K4/TCIRG1/ATP6V0D2/MAPK8/JAM2/ATP6V1H/CHUK
KEGG_NUCLEOTIDE_EXCISION_REPAIR	KEGG_NUCLEOTIDE_EXCISION_REPAIR	43	0.51474945827288	2.24050843186431	4.28663739710303e-05	0.000174323254148856	9.0244997833748e-05	4484	tags=51%, list=19%, signal=41%	CETN2/DDB1/POLD3/RAD23B/ERCC4/RFC3/POLD2/RFC4/GTF2H3/DDB2/PCNA/CDK7/POLE2/ERCC3/GTF2H5/ERCC1/MNAT1/ERCC2/RAD23A/RPA2/GTF2H1/RFC2
KEGG_NATURAL_KILLER_CELL_MEDIATED_CYTOTOXICITY	KEGG_NATURAL_KILLER_CELL_MEDIATED_CYTOTOXICITY	128	0.338464003415165	1.84732372346134	7.67723020592378e-05	0.000305420245148707	0.000158112292570513	5008	tags=39%, list=21%, signal=31%	IFNGR1/MAP2K1/IFNG/TNFRSF10B/TNFRSF10A/PPP3CA/IFNAR2/ULBP3/ICAM1/PPP3R1/RAC1/PTPN11/GZMB/FCGR3A/LCP2/FCER1G/BID/CSF2/SH2D1B/RAC2/MICB/ITGB2/VAV1/SHC3/PIK3R3/ICAM2/HLA-B/HLA-C/GRB2/PIK3CG/PIK3R5/HLA-E/TYROBP/HCST/SYK/PIK3CD/TNF/PRF1/FYN/IFNAR1/SHC1/PRKCB/PIK3CA/ITGAL/HLA-A/NFATC1/IFNA16/CD48/SHC4/SH2D1A
KEGG_GLUTATHIONE_METABOLISM	KEGG_GLUTATHIONE_METABOLISM	49	0.44703701439521	2.00709916691754	0.00014117173466019	0.000549668668996057	0.000284556688004861	1218	tags=27%, list=5%, signal=25%	ODC1/PGD/GCLM/IDH2/GPX2/GSTP1/RRM2/LAP3/G6PD/RRM1/GSTO1/SRM/SMS
KEGG_APOPTOSIS	KEGG_APOPTOSIS	86	0.377663876909645	1.90744222079066	0.000148130297056069	0.000564746757526262	0.000292362428400136	3651	tags=34%, list=16%, signal=29%	BCL2L1/CASP8/IRAK3/IL1A/IL1RAP/TNFRSF10B/TNFRSF10A/CASP10/PRKAR2B/PPP3CA/IL1B/PPP3R1/IRAK2/BIRC3/NFKBIA/PRKAR1A/CFLAR/CSF2RB/RELA/IL1R1/CAPN1/IRAK1/BID/PIK3R3/PIK3CG/NFKB1/PIK3R5/PIK3CD/TNF
KEGG_AMINO_SUGAR_AND_NUCLEOTIDE_SUGAR_METABOLISM	KEGG_AMINO_SUGAR_AND_NUCLEOTIDE_SUGAR_METABOLISM	42	0.468867521407769	2.03908269897371	0.000212265288016119	0.000792745871570404	0.000410394756636965	3690	tags=43%, list=16%, signal=36%	PGM3/GPI/GNPNAT1/CYB5R3/GMPPB/GMDS/GMPPA/PGM2/HK1/GALK2/GALE/GFPT2/HK2/NPL/PMM2/HEXA/HK3/GNPDA1
KEGG_PRIMARY_IMMUNODEFICIENCY	KEGG_PRIMARY_IMMUNODEFICIENCY	35	0.499159330625608	2.08486347624487	0.000236179895530959	0.00086441841764331	0.00044749874942708	5898	tags=54%, list=25%, signal=41%	TAP1/TAP2/ADA/CD79A/IL7R/RFX5/ICOS/BTK/CD40/JAK3/PTPRC/BLNK/CD8A/CD3D/CD4/CD19/LCK/CIITA/CD3E
KEGG_NEUROACTIVE_LIGAND_RECEPTOR_INTERACTION	KEGG_NEUROACTIVE_LIGAND_RECEPTOR_INTERACTION	270	-0.28532569532763	-1.60606430116892	0.000269018248665225	0.000965300774622279	0.000499724300926115	7884	tags=47%, list=34%, signal=31%	PRL/HTR1E/GLP1R/GRIK4/ADRA1A/GABRG2/GPR156/TACR2/CCKBR/LPAR1/MC2R/FSHR/OXTR/GPR83/GLRA1/ADCYAP1R1/S1PR2/TBXA2R/ADRB3/CALCR/OPRL1/NTSR1/NPBWR2/CHRM4/GABRD/GRIK3/UTS2R/ADRB1/NPFFR1/GRIK2/TRHR/P2RY1/MCHR1/S1PR5/GABRA3/GABRA5/CHRNB4/PRLHR/GRM3/CHRNA3/GRIK5/GRM6/ADRA1B/NPBWR1/CHRNA2/FSHB/GLP2R/HTR4/GCGR/HTR5A/DRD2/KISS1R/LEP/MC3R/SSTR5/GRIK1/CHRNB2/HRH3/GABBR1/HTR7/MLNR/GH2/GALR2/CCKAR/GALR1/MTNR1B/NP…
KEGG_ACUTE_MYELOID_LEUKEMIA	KEGG_ACUTE_MYELOID_LEUKEMIA	57	0.421947072968874	1.95954043157881	0.000314562662897726	0.00110701860212084	0.000573089871676019	4721	tags=44%, list=20%, signal=35%	MAP2K1/MYC/STAT3/PML/STAT5A/PIM2/SPI1/RELA/KIT/CCND1/STAT5B/PIK3R3/RUNX1/GRB2/PIK3CG/NFKB1/PIK3R5/PIK3CD/LEF1/MTOR/AKT3/PIM1/RPS6KB1/CHUK/PIK3CA
KEGG_PROGESTERONE_MEDIATED_OOCYTE_MATURATION	KEGG_PROGESTERONE_MEDIATED_OOCYTE_MATURATION	85	0.363402668544525	1.82813488050891	0.000339809553101621	0.00117330468335088	0.000607405358076383	4721	tags=40%, list=20%, signal=32%	CDC27/BUB1/PLK1/MAP2K1/CDK1/HSP90AB1/RPS6KA2/CCNB1/CCNA2/ANAPC13/CDC25B/MAD2L1/GNAI3/CCNB2/ANAPC10/CDK2/CDC25A/HSP90AA1/GNAI2/MAD2L2/ANAPC7/CDC26/PIK3R3/PIK3CG/PIK3R5/PKMYT1/PIK3CD/CDC25C/ANAPC11/CDC16/MAPK8/AKT3/ADCY7/PIK3CA
KEGG_PENTOSE_PHOSPHATE_PATHWAY	KEGG_PENTOSE_PHOSPHATE_PATHWAY	27	0.55058280029684	2.15516091441777	0.000402302299231963	0.00136335779184165	0.000705793507424497	1338	tags=33%, list=6%, signal=31%	PGD/TKT/PFKP/GPI/TALDO1/G6PD/PRPS1/ALDOB/PGM2
KEGG_COLORECTAL_CANCER	KEGG_COLORECTAL_CANCER	62	0.391398374414604	1.8638426588219	0.000500116563110959	0.00166402420089646	0.000861444797703087	4721	tags=44%, list=20%, signal=35%	CTNNB1/MAP2K1/MYC/MLH1/FOS/RHOA/RAC1/TGFBR1/TGFBR2/DCC/TGFB2/CCND1/MSH6/RAC2/TGFB1/PIK3R3/BIRC5/PIK3CG/PIK3R5/PIK3CD/LEF1/TGFB3/MAPK8/AKT3/GSK3B/SMAD2/PIK3CA
KEGG_CALCIUM_SIGNALING_PATHWAY	KEGG_CALCIUM_SIGNALING_PATHWAY	176	-0.316340549835263	-1.68334070468461	0.000524742911710656	0.00171478487219732	0.00088772297093908	5120	tags=37%, list=22%, signal=29%	CALML6/HTR4/PLCZ1/ERBB4/HTR5A/ADCY8/PLCB4/PLCD3/HTR7/CACNA1A/CCKAR/CACNA1D/SLC8A2/ERBB3/CALML3/MYLK2/GRM5/SLC25A6/PTGER3/CAMK2D/LTB4R2/GRIN2A/CACNA1S/DRD5/PRKACB/CAMK2B/ERBB2/DRD1/P2RX2/P2RX4/ATP2B3/GNA11/ATP2B1/GRIN1/CHRM5/CALML5/MYLK3/CHP2/CACNA1G/HTR6/ADCY9/GRM1/CACNA1B/P2RX6/PLCG1/CACNA1I/PHKA2/RYR3/PLCE1/PRKACG/ITPKA/CAMK2G/RYR1/GRIN2C/MYLK/ATP2B2/PLCD1/CHRM1/ATP2A1/PHKG1/CAMK2A/CACNA1F/TNNC…
KEGG_CARDIAC_MUSCLE_CONTRACTION	KEGG_CARDIAC_MUSCLE_CONTRACTION	73	-0.387141808166859	-1.78294415335797	0.000781040374343933	0.00246468391970756	0.00127593645541375	8861	tags=63%, list=38%, signal=39%	ATP1A1/CACNB4/UQCRFS1/FXYD2/UQCRB/TPM1/UQCRC1/COX6A1/UQCRQ/COX8A/ATP1A3/TNNC1/COX6B1/ATP1B4/COX6A2/SLC9A1/UQCRC2/COX6B2/ATP1B2/CACNG2/COX7B2/MYH6/CACNG5/CACNA1D/COX8C/COX5B/CACNG6/ATP1A4/CACNG1/ATP1B3/TNNI3/COX5A/CACNA1S/CACNG8/CACNG7/MYL3/CACNA2D4/COX4I1/TNNT2/CACNG4/CACNB1/CACNB2/CACNB3/CACNA1F/CACNA2D2/ATP1A2
KEGG_MISMATCH_REPAIR	KEGG_MISMATCH_REPAIR	23	0.562458463053806	2.08720752374059	0.00078115665214775	0.00246468391970756	0.00127593645541375	4484	tags=48%, list=19%, signal=39%	POLD3/MLH1/EXO1/RFC3/POLD2/RFC4/SSBP1/MSH6/PCNA/RPA2/RFC2
KEGG_BUTANOATE_METABOLISM	KEGG_BUTANOATE_METABOLISM	33	-0.492693019361951	-1.89050185198726	0.000955947286077362	0.00296505683647724	0.00153497334071298	6649	tags=55%, list=29%, signal=39%	ALDH1B1/ACSM1/HADHA/GAD2/ACAT1/HADH/ACSM3/ACADS/HMGCL/ALDH5A1/ACSM5/PDHA2/ACSM2A/BDH2/OXCT2/ABAT/BDH1/HMGCS2
KEGG_FC_GAMMA_R_MEDIATED_PHAGOCYTOSIS	KEGG_FC_GAMMA_R_MEDIATED_PHAGOCYTOSIS	91	0.343178323212882	1.75702594102089	0.00105980135472127	0.00323239413189987	0.00167337056008621	4843	tags=41%, list=21%, signal=32%	ARPC1B/LYN/MAP2K1/ARPC5L/ARPC3/RAC1/FCGR1A/FCGR3A/HCK/FCGR2A/ASAP1/LIMK1/SPHK1/FCGR2B/RAC2/WASF1/VAV1/ARPC1A/PIK3R3/PLA2G4A/PIK3CG/PIK3R5/PLA2G4E/WAS/SYK/PIK3CD/PTPRC/PIP5K1A/ARPC4/CFL2/DOCK2/AKT3/RPS6KB1/PRKCB/NCF1/PIK3CA/INPP5D
KEGG_ONE_CARBON_POOL_BY_FOLATE	KEGG_ONE_CARBON_POOL_BY_FOLATE	17	0.615973899473306	2.08477561319053	0.00111811814559933	0.00333666491034825	0.00172735025557286	3998	tags=65%, list=17%, signal=54%	MTHFD2/MTHFD1/SHMT2/GART/MTHFD1L/TYMS/DHFR/MTHFR/MTHFS/ATIC/MTHFD2L
KEGG_OOCYTE_MEIOSIS	KEGG_OOCYTE_MEIOSIS	110	0.322401415643126	1.70506525396841	0.00113045477836935	0.00333666491034825	0.00172735025557286	2625	tags=25%, list=11%, signal=22%	CDC27/YWHAG/BUB1/PLK1/MAP2K1/CDK1/AURKA/RPS6KA2/CDC20/CCNB1/PPP2R5C/ANAPC13/PPP3CA/PPP2CA/PPP3R1/MAD2L1/CCNB2/CALM3/ANAPC10/CDK2/YWHAZ/PTTG1/CCNE1/FBXO5/MAD2L2/ANAPC7/CDC26
KEGG_PROSTATE_CANCER	KEGG_PROSTATE_CANCER	89	0.333750708855725	1.69321534620386	0.00159821559623219	0.00464243577953159	0.00240333172365743	4721	tags=38%, list=20%, signal=31%	CTNNB1/GSTP1/HSP90B1/MAP2K1/MDM2/HSP90AB1/CREB3/CREB5/RB1/NFKBIA/CDK2/E2F3/RELA/CCNE1/CREB3L2/HSP90AA1/CREB1/CCND1/PDGFRB/PIK3R3/PDGFRA/GRB2/PIK3CG/NFKB1/PIK3R5/PIK3CD/PDGFC/CREB3L1/LEF1/MTOR/AKT3/CHUK/GSK3B/PIK3CA
KEGG_REGULATION_OF_ACTIN_CYTOSKELETON	KEGG_REGULATION_OF_ACTIN_CYTOSKELETON	210	0.260296353679516	1.53630368673261	0.00189434588907862	0.00541664527658417	0.00280413042791243	4314	tags=29%, list=19%, signal=24%	ITGA2/ITGA6/ARPC1B/ACTB/PAK2/MAP2K1/ITGB4/ITGAV/ITGB6/ACTN1/ACTG1/F2R/DIAPH1/ARPC5L/FGF2/ARPC3/RHOA/ITGB3/RAC1/DIAPH3/IQGAP3/MSN/ITGAX/ITGA5/ITGB1/ITGAM/LIMK1/PDGFRB/RAC2/WASF1/ITGB2/ITGA3/VAV1/NCKAP1/ARPC1A/PIK3R3/PDGFRA/PIP4K2A/ITGA8/IQGAP1/ITGA11/CHRM3/MRAS/PPP1R12A/BRK1/PIK3CG/GNA12/ITGB8/PIK3R5/ITGB7/WAS/PIK3CD/FGF7/PDGFC/PIP5K1A/ARPC4/PXN/CFL2/RRAS/FGF10/ARHGEF6
KEGG_O_GLYCAN_BIOSYNTHESIS	KEGG_O_GLYCAN_BIOSYNTHESIS	28	0.490497535510054	1.9461597742923	0.00255309850128201	0.00717879027662968	0.00371637115269871	4393	tags=46%, list=19%, signal=38%	C1GALT1/GALNT2/GALNT6/ST3GAL2/ST3GAL1/GALNT14/GCNT3/GALNT15/GALNT18/C1GALT1C1/GALNT1/GALNT10/GALNT3
KEGG_BLADDER_CANCER	KEGG_BLADDER_CANCER	41	0.420126997710761	1.81380423352548	0.00258907190304677	0.00717879027662968	0.00371637115269871	5346	tags=46%, list=23%, signal=36%	MAP2K1/MDM2/MYC/CXCL8/MMP1/TYMP/RB1/E2F3/CCND1/MMP9/MMP2/CDK4/DAPK1/CDKN2A/VEGFA/RASSF1/CDKN1A/DAPK3/VEGFC
KEGG_FRUCTOSE_AND_MANNOSE_METABOLISM	KEGG_FRUCTOSE_AND_MANNOSE_METABOLISM	32	0.453967387346969	1.8545010864958	0.00268327225672894	0.00732893765643876	0.00379410059867408	3288	tags=41%, list=14%, signal=35%	MTMR6/PFKP/SORD/ALDOB/GMPPB/GMDS/GMPPA/PFKFB3/HK1/AKR1B1/HK2/PMM2/HK3
KEGG_ADHERENS_JUNCTION	KEGG_ADHERENS_JUNCTION	67	0.355683844135146	1.70497293683708	0.00307111361666829	0.00826490870368085	0.00427864126161217	5501	tags=42%, list=24%, signal=32%	MET/CTNNB1/ACTB/SSX2IP/ACTN1/ACTG1/RHOA/RAC1/TGFBR1/TGFBR2/SNAI1/RAC2/WASF1/IQGAP1/PTPN1/PTPRM/FER/WAS/LMO7/CTNNA1/LEF1/FYN/CSNK2A2/SMAD2/MAP3K7/YES1/VCL/SMAD3
KEGG_VIBRIO_CHOLERAE_INFECTION	KEGG_VIBRIO_CHOLERAE_INFECTION	53	0.387347809870642	1.78438310914555	0.00447770167088489	0.0117881986911001	0.00610260501696297	4935	tags=40%, list=21%, signal=31%	PDIA4/SEC61A1/SEC61B/KDELR3/ACTB/ACTG1/ATP6V1F/KDELR1/ATP6V1B2/KDELR2/ATP6V0B/ATP6V1G1/ATP6V0C/ARF1/TCIRG1/ATP6V0D2/SEC61G/GNAS/PRKCB/ATP6V1H/ATP6V1E1
KEGG_HYPERTROPHIC_CARDIOMYOPATHY_HCM	KEGG_HYPERTROPHIC_CARDIOMYOPATHY_HCM	82	0.327584639620915	1.65747057646948	0.00450914704031153	0.0117881986911001	0.00610260501696297	3737	tags=37%, list=16%, signal=31%	ITGA2/ITGA6/ACTB/ATP2A2/ITGB4/EMD/ITGAV/ITGB6/ACTG1/ITGB3/ITGA5/IL6/ITGB1/TGFB2/TPM4/TPM3/LAMA2/ITGA3/DAG1/TGFB1/ITGA8/ITGA11/PRKAG1/CACNA2D1/ITGB8/ACTC1/ITGB7/SLC8A1/TNF/PRKAA2
KEGG_RIBOSOME	KEGG_RIBOSOME	86	0.312812533975468	1.57990178827739	0.00571721738954275	0.0147281693527565	0.00762459155448998	6608	tags=45%, list=28%, signal=33%	RPL22L1/RPL26L1/RPS24/RPL36AL/RPL27A/RPS7/RPS13/RPL27/RSL24D1/RPS16/RPL24/RPL34/UBA52/RPL23/RPS29/RPLP2/FAU/RPS21/RPS27A/RPS15/RPL35/RSL24D1P11/RPL29/RPL17/RPS19/RPS12/RPL21/RPS11/RPSA/RPS2/RPS25/RPL38/MRPL13/RPLP0/RPL35A/RPS15A/RPL6/RPS28/RPL12
KEGG_GLYCOLYSIS_GLUCONEOGENESIS	KEGG_GLYCOLYSIS_GLUCONEOGENESIS	61	0.354879990630703	1.67764309090606	0.00586554850593009	0.0147281693527565	0.00762459155448998	1445	tags=23%, list=6%, signal=22%	ENO1/PKM/LDHA/PGK1/PFKP/GPI/GAPDH/LDHB/AKR1A1/PGAM1/PGAM4/ALDOB/PGM2/HK1
KEGG_PROXIMAL_TUBULE_BICARBONATE_RECLAMATION	KEGG_PROXIMAL_TUBULE_BICARBONATE_RECLAMATION	23	-0.507473715389976	-1.74707843613981	0.00587517138115422	0.0147281693527565	0.00762459155448998	8861	tags=70%, list=38%, signal=43%	ATP1A1/FXYD2/GLS2/ATP1A3/SLC25A10/ATP1B4/ATP1B2/GLS/ATP1A4/ATP1B3/CA4/PCK2/CA2/SLC4A4/PCK1/ATP1A2
KEGG_RENAL_CELL_CARCINOMA	KEGG_RENAL_CELL_CARCINOMA	66	0.34421059805774	1.65599984582572	0.00595914768421621	0.0147368111650212	0.0076290653140748	4721	tags=35%, list=20%, signal=28%	MET/HIF1A/SLC2A1/PAK2/MAP2K1/HGF/RAC1/PTPN11/RAP1B/TGFB2/TGFB1/PIK3R3/GRB2/PIK3CG/PIK3R5/PIK3CD/ETS1/CUL2/TGFB3/AKT3/VEGFA/EPAS1/PIK3CA
KEGG_RIG_I_LIKE_RECEPTOR_SIGNALING_PATHWAY	KEGG_RIG_I_LIKE_RECEPTOR_SIGNALING_PATHWAY	67	0.337958352002239	1.62000566920026	0.00647365235194974	0.0157957117387574	0.00817724507614704	5323	tags=37%, list=23%, signal=29%	CASP8/TANK/CASP10/CXCL8/CXCL10/NFKBIA/TBK1/RELA/IFIH1/DHX58/NFKB1/TNF/DDX58/IFNE/IRF3/AZI2/MAPK8/CHUK/CYLD/IFNA16/MAP3K7/MAP3K1/ATG12/NFKBIB/IFNA14
KEGG_ARRHYTHMOGENIC_RIGHT_VENTRICULAR_CARDIOMYOPATHY_ARVC	KEGG_ARRHYTHMOGENIC_RIGHT_VENTRICULAR_CARDIOMYOPATHY_ARVC	73	0.327796071745956	1.61055892182539	0.0065851520949563	0.01585635307075	0.00820863834551339	4107	tags=36%, list=18%, signal=29%	ITGA2/ITGA6/CTNNB1/ACTB/GJA1/ATP2A2/ITGB4/EMD/ITGAV/ITGB6/ACTN1/ACTG1/ITGB3/ITGA5/ITGB1/LAMA2/ITGA3/DAG1/ITGA8/ITGA11/CACNA2D1/ITGB8/ITGB7/SLC8A1/CTNNA1/LEF1
KEGG_RNA_POLYMERASE	KEGG_RNA_POLYMERASE	27	0.455186153971181	1.78174728177841	0.0102828099429972	0.0244383664879025	0.0126514408047813	4351	tags=48%, list=19%, signal=39%	POLR3G/POLR1B/POLR3C/POLR2C/POLR3H/POLR2L/POLR2G/POLR1C/POLR1D/POLR3D/POLR2D/POLR2B/POLR3F
KEGG_FATTY_ACID_METABOLISM	KEGG_FATTY_ACID_METABOLISM	42	-0.400837685319431	-1.63483184825665	0.0105380029630714	0.0247237761825905	0.0127991938822729	7401	tags=55%, list=32%, signal=37%	ADH5/ACAA2/HADHB/ACAA1/CPT2/ACADSB/ALDH1B1/ADH6/HADHA/ECI1/ACAT1/ACOX1/ACADVL/CPT1A/HADH/ACADS/CPT1B/ADH7/ACSL6/ADH1B/ACADM/ADH1C/ADH1A
KEGG_AXON_GUIDANCE	KEGG_AXON_GUIDANCE	128	0.268280056801743	1.46426239854376	0.015201767877026	0.0352142217910855	0.0182299681403376	5442	tags=38%, list=23%, signal=29%	MET/EPHA2/PAK2/SEMA4B/ABLIM1/RND1/RHOD/PPP3CA/PLXNA1/SEMA7A/RHOA/PPP3R1/GNAI3/RAC1/ITGB1/DCC/EPHB1/GNAI2/LIMK1/SEMA3A/CDK5/RAC2/ROBO1/SEMA4D/SEMA4A/SEMA4C/NRP1/SEMA6B/PLXNC1/EPHB4/EFNA3/CXCR4/EFNB1/PLXNB2/CFL2/SRGAP2/FYN/SEMA3F/ABLIM3/GSK3B/SEMA3D/NFATC1/EFNB2/NCK1/EFNA2/ROCK1/GNAI1/EPHB2
KEGG_GLYCOSPHINGOLIPID_BIOSYNTHESIS_GLOBO_SERIES	KEGG_GLYCOSPHINGOLIPID_BIOSYNTHESIS_GLOBO_SERIES	14	0.546477925358204	1.74989871196145	0.017788009668628	0.0406900721169866	0.0210647482917964	4490	tags=50%, list=19%, signal=40%	GLA/ST3GAL2/ST3GAL1/A4GALT/HEXA/B3GALNT1/FUT2
KEGG_PRION_DISEASES	KEGG_PRION_DISEASES	35	0.389981179150515	1.62885368849019	0.0198120340101426	0.0447605212821741	0.023171969602506	3200	tags=31%, list=14%, signal=27%	HSPA5/IL1A/MAP2K1/STIP1/IL1B/SOD1/LAMC1/IL6/EGR1/PRNP/C1QA
KEGG_CIRCADIAN_RHYTHM_MAMMAL	KEGG_CIRCADIAN_RHYTHM_MAMMAL	13	0.531268973608166	1.65922958624473	0.0277382309370506	0.0619036129448811	0.0320467366410083	2292	tags=31%, list=10%, signal=28%	CLOCK/BHLHE40/CRY1/CSNK1E
KEGG_ARGININE_AND_PROLINE_METABOLISM	KEGG_ARGININE_AND_PROLINE_METABOLISM	53	0.33601539453433	1.54791166786298	0.0295027494444965	0.0650482307029261	0.0336746664553543	1689	tags=21%, list=7%, signal=19%	ODC1/NOS2/LAP3/AMD1/ALDH4A1/PYCR1/SRM/ASS1/P4HA1/SMS/ARG2
KEGG_GLYCOSAMINOGLYCAN_DEGRADATION	KEGG_GLYCOSAMINOGLYCAN_DEGRADATION	20	0.472730758048128	1.71209293847839	0.0312269847097446	0.0679895126101071	0.035197331808511	3941	tags=45%, list=17%, signal=37%	HPSE/GNS/HS3ST3B1/HYAL1/HGSNAT/HEXA/ARSB/HYAL2/GLB1
KEGG_BIOSYNTHESIS_OF_UNSATURATED_FATTY_ACIDS	KEGG_BIOSYNTHESIS_OF_UNSATURATED_FATTY_ACIDS	20	0.472117587766321	1.70987221454263	0.0315798282615252	0.0679895126101071	0.035197331808511	2098	tags=30%, list=9%, signal=27%	YOD1/HSD17B12/FADS2/FADS1/SCD/ELOVL5
KEGG_GALACTOSE_METABOLISM	KEGG_GALACTOSE_METABOLISM	24	0.424651909699074	1.59162930038018	0.0328541973124856	0.0699106756765682	0.0361918942242803	3941	tags=46%, list=17%, signal=38%	PFKP/GLA/PGM2/HK1/MGAM/GALK2/GALE/AKR1B1/HK2/HK3/GLB1
KEGG_NEUROTROPHIN_SIGNALING_PATHWAY	KEGG_NEUROTROPHIN_SIGNALING_PATHWAY	124	0.258616311259423	1.40430934802478	0.0387637654981423	0.0815375757029889	0.0422109969126776	4721	tags=32%, list=20%, signal=26%	IRAK3/RIPK2/YWHAG/MAP2K1/RPS6KA2/RPS6KA4/MAP3K5/RHOA/RAC1/IRAK2/CALM3/PTPN11/NFKBIA/YWHAZ/RELA/RAP1B/IRS1/MAPKAPK2/IRAK1/MAGED1/BDNF/SHC3/PIK3R3/ARHGDIB/GRB2/ARHGDIA/PIK3CG/NFKB1/PIK3R5/PIK3CD/NFKBIE/MAP3K3/SH2B2/MAPK8/YWHAE/SHC1/AKT3/YWHAH/GSK3B/PIK3CA
KEGG_HOMOLOGOUS_RECOMBINATION	KEGG_HOMOLOGOUS_RECOMBINATION	26	0.402068857381388	1.55827328451283	0.0409032998627336	0.0850602713054573	0.044034652962273	4644	tags=46%, list=20%, signal=37%	POLD3/NBN/BRCA2/RAD51C/BLM/POLD2/RAD54B/SSBP1/RPA2/XRCC2/RAD54L/RAD51
KEGG_BASE_EXCISION_REPAIR	KEGG_BASE_EXCISION_REPAIR	34	0.369517338234657	1.53078373983712	0.0429021030570577	0.0882144366229388	0.0456675254303393	4223	tags=38%, list=18%, signal=31%	POLB/POLD3/FEN1/POLD2/PARP3/MBD4/PARP1/PCNA/POLE2/HMGB1/PARP2/NEIL3/TDG
KEGG_TGF_BETA_SIGNALING_PATHWAY	KEGG_TGF_BETA_SIGNALING_PATHWAY	85	0.270402046846629	1.3602855905852	0.0441955325789811	0.0898642495772615	0.0465216132410327	4666	tags=33%, list=20%, signal=26%	ACVR1/BMP7/IFNG/E2F5/MYC/PPP2CA/RHOA/INHBA/TGFBR1/FST/TGFBR2/ID1/TGFB2/BMP6/SMAD5/BMP4/TGFB1/THBS2/CUL1/BMPR2/DCN/TNF/TFDP1/TGFB3/RPS6KB1/ID4/SMURF2/SMAD2
KEGG_VALINE_LEUCINE_AND_ISOLEUCINE_DEGRADATION	KEGG_VALINE_LEUCINE_AND_ISOLEUCINE_DEGRADATION	43	-0.359710112442307	-1.47728701607986	0.0456026058631922	0.0917063392633425	0.0474752403434042	7477	tags=51%, list=32%, signal=35%	PCCA/ACAA2/HADHB/MCCC1/ACAA1/ACADSB/ALDH1B1/HADHA/ACAD8/IVD/ALDH6A1/ACAT1/HADH/ACADS/HMGCL/ACADM/BCAT2/HIBCH/OXCT2/ABAT/HMGCS2/AUH
KEGG_ENDOCYTOSIS	KEGG_ENDOCYTOSIS	177	0.225321898516883	1.30652063057216	0.0461593212197768	0.0918169106871647	0.0475324818052621	3957	tags=23%, list=17%, signal=19%	MET/ARFGAP3/LDLR/AP2B1/STAM/MDM2/SH3GL1/CXCR2/RAB5A/F2R/CXCR1/HSPA8/EPN2/EHD4/FLT1/IL2RA/RAB31/KDR/SH3GLB1/ASAP1/EHD1/KIT/RNF41/ARAP2/GRK5/NEDD4/EPS15/HLA-F/EHD3/PDGFRA/ARRB2/HLA-B/HLA-C/EHD2/HLA-E/VPS37A/AP2A1/SMAP2/CXCR4/IQSEC1/PIP5K1A
KEGG_MAPK_SIGNALING_PATHWAY	KEGG_MAPK_SIGNALING_PATHWAY	264	0.197396984470593	1.19515535089016	0.0473593931546397	0.0931910639494524	0.0482438639945396	4425	tags=26%, list=19%, signal=21%	DUSP7/DUSP4/IL1A/DUSP10/PAK2/MAP2K1/DUSP6/MAP2K3/FLNC/RPS6KA2/STK3/DUSP14/MYC/RPS6KA4/HSPA8/MAP3K5/PPP3CA/IL1B/FOS/FGF2/MAP4K4/CDC25B/PPP3R1/RAC1/MAP3K6/RASGRF2/TGFBR1/DUSP1/TGFBR2/NR4A1/RELA/PLA2G2A/IL1R1/RAP1B/TGFB2/NFKB2/DUSP5/MAPKAPK2/SRF/BDNF/PDGFRB/RASGRP4/RAC2/TGFB1/MAP3K8/PDGFRA/ARRB2/PLA2G4A/RASGRP3/MRAS/GRB2/NFKB1/CACNA2D1/GNA12/PLA2G4E/TNF/RASGRP1/MAPKAPK3/FGF7/MAP3K3/MAP2K4/PTPN7/TGFB…
