# Supplementary material for: Revealing key genes and molecular mechanisms associated with dietary restriction in ulcerative colitis
Source: Front Mol Biosci. 2026 Mar 25;13:1786138. doi: 10.3389/fmolb.2026.1786138 (PMC13056633; doi:10.3389/fmolb.2026.1786138)
Supplement: Supplementary file 1 [file Supplementaryfile1.zip › Supplementary Tables and Figures/Supplementary Table 3.csv]

	x
1	AQP8
2	DPP10
3	LPIN1
4	PHLDA1
5	CPT1A
6	MAST2
7	SLC6A6
8	HSD17B2
9	GHR
10	CLDN1
11	ADH1C
12	BNIP3
13	COL15A1
14	USP2
15	LY6E
16	SLC13A2
17	MGP
18	KCNA3
19	ANGPTL4
20	COL3A1
21	TSC22D3
22	CYP2J2
23	G0S2
24	FAP
25	HCAR2
