# Supplementary material for: Revealing key genes and molecular mechanisms associated with dietary restriction in ulcerative colitis
Source: Front Mol Biosci. 2026 Mar 25;13:1786138. doi: 10.3389/fmolb.2026.1786138 (PMC13056633; doi:10.3389/fmolb.2026.1786138)
Supplement: Supplementary file 1 [file Supplementaryfile1.zip › Supplementary Tables and Figures/Supplementary Table 23.xlsx]

## Sheet: Sheet1
Variables	UC patients (n = 5)	Healthy controls (n = 5)	P value
Age (years), mean ± SD	67.0 ± 7.7	54.6 ± 9.6	0.054
Sex (Male/Female)	4/1	3/2	—
Disease duration (years), mean ± SD	1.8 ± 0.8	—	—
Modified Mayo score, mean ± SD	7.0 ± 1.0	—	—
WBC (×10⁹/L), mean ± SD	7.0 ± 2.6	5.3 ± 1.8	0.264
Hemoglobin (Hb) (g/L), mean ± SD	127.8 ± 20.3	143.6 ± 15.3	0.203
hs-CRP (mg/L), mean ± SD	14.6 ± 13.3	—	—
5-ASA therapy, n (%)	5 (100%)	—	—
Corticosteroids, n (%)	0 (0%)	—	—
