# Supplementary material for: Revealing key genes and molecular mechanisms associated with dietary restriction in ulcerative colitis
Source: Front Mol Biosci. 2026 Mar 25;13:1786138. doi: 10.3389/fmolb.2026.1786138 (PMC13056633; doi:10.3389/fmolb.2026.1786138)
Supplement: Supplementary file 1 [file Supplementaryfile1.zip › Supplementary Tables and Figures/Supplementary Table 8.csv]

Top 15 in network string_interactions_short (9).tsv ranked by MCC method
Rank	Name	Score
1	ANGPTL4	24.0
2	COL3A1	21.0
3	LPIN1	18.0
4	CPT1A	16.0
5	MGP	14.0
6	COL15A1	12.0
7	G0S2	9.0
8	CLDN1	8.0
8	GHR	8.0
8	BNIP3	8.0
11	FAP	7.0
12	AQP8	6.0
13	USP2	5.0
14	SLC6A6	4.0
14	ADH1C	4.0
