# Supplementary material for: Revealing key genes and molecular mechanisms associated with dietary restriction in ulcerative colitis
Source: Front Mol Biosci. 2026 Mar 25;13:1786138. doi: 10.3389/fmolb.2026.1786138 (PMC13056633; doi:10.3389/fmolb.2026.1786138)
Supplement: Supplementary file 1 [file Supplementaryfile1.zip › Supplementary Tables and Figures/Supplementary Table 18.csv]

gene	drug	approval
CLDN1	PYRVINIUM	not
CLDN1	BISACODYL	approved
CLDN1	CICLOHEXIMIDE	not
CLDN1	AZACITIDINE	approved
CLDN1	LATAMOXEF	not
CLDN1	LANATOSIDE C	not
CLDN1	SPIPERONE	not
CLDN1	MS-275	not
CLDN1	RIFABUTIN	not
CLDN1	GW-8510	not
CLDN1	LYCORINE	not
CLDN1	DEPTROPINE	not
CLDN1	THAPSIGARGIN	not
CLDN1	ANISOMYCIN	not
CLDN1	PROSCILLARIDIN	not
CLDN1	PUROMYCIN	not
CLDN1	DIGOXIGENIN	not
CLDN1	DIGITOXIGENIN	not
CLDN1	DIGOXIN	not
CLDN1	STOCK1N-35215	not
CLDN1	STROPHANTHIDIN	not
CLDN1	CLOMIPRAMINE	approved
CLDN1	0179445-0000	not
CLDN1	THIORIDAZINE	approved
CLDN1	approved	not
CLDN1	HELVETICOSIDE	not
CLDN1	OUABAIN	not
CLDN1	PATULIN	not
CLDN1	PARATHION	not
CLDN1	VANADIC SULFATE	not
CLDN1	ENTEROLACTONE	not
CLDN1	LUCANTHONE	not
CLDN1	QUERCETIN	not
CLDN1	COPPER	not
CLDN1	PHENOL	not
CLDN1	NSC25485	not
CLDN1	4-PHENYLBUTYRIC ACID	not
CLDN1	Megestrol Acetate	not
CLDN1	TERBUFOS	not
CLDN1	DOXORUBICIN	approved
CLDN1	TROGLITAZONE	approved
CLDN1	DIFRUCTOSE ANHYDRIDE III	not
CLDN1	TETRADIOXIN	not
CLDN1	HYDROGEN PEROXIDE	not
CLDN1	COPPER SULFATE	not
CLDN1	CALCITRIOL	approved
CLDN1	ESTRADIOL?	approved
CLDN1	FONOFOS	not
CLDN1	RESVERATROL	not
CLDN1	COUMESTROL	not
CLDN1	BENZO[A]PYRENE	not
CLDN1	ACETAMINOPHEN	approved
CLDN1	TRICHOSTATIN A	not
CLDN1	DECANOIC ACID	not
CLDN1	VALPROIC ACID	approved
CLDN1	GENISTEIN	not
CLDN1	8-BROMO-CAMP_NA	not
CLDN1	PROGESTERONE?	approved
CLDN1	DIALLYL TRISULFIDE	not
