# Supplementary material for: Revealing key genes and molecular mechanisms associated with dietary restriction in ulcerative colitis
Source: Front Mol Biosci. 2026 Mar 25;13:1786138. doi: 10.3389/fmolb.2026.1786138 (PMC13056633; doi:10.3389/fmolb.2026.1786138)
Supplement: Supplementary file 1 [file Supplementaryfile1.zip › Supplementary Tables and Figures/Supplementary Table 19.csv]

gene	drug	approval
CPT1A	ADENOSINE PHOSPHATE	not
CPT1A	ANISOMYCIN	not
CPT1A	ALPROSTADIL	approved
CPT1A	LYCORINE	not
CPT1A	GUANETHIDINE	approved
CPT1A	0179445-0000	not
CPT1A	CLINDAMYCIN	not
CPT1A	8-AZAGUANINE	not
CPT1A	MIDECAMYCIN	not
CPT1A	ROSIGLITAZONE	not
CPT1A	OXOLAMINE	not
CPT1A	CHLORHEXIDINE	approved
CPT1A	PIOGLITAZONE	not
CPT1A	0175029-0000	not
CPT1A	THIOSTREPTON	not
CPT1A	PALMITIC ACID	not
CPT1A	HEXADECANAL	not
CPT1A	BEZAFIBRATE	not
CPT1A	FORMIC ACID	not
CPT1A	OLEIC ACID	not
CPT1A	L-CARNITINE	approved
CPT1A	ELLAGIC ACID	not
CPT1A	COENZYME A	not
CPT1A	PERIODATE-OXIDIZED ADENOSINE	not
CPT1A	PERFLUOROHEXANESULFONIC ACID	not
CPT1A	QUERCETIN	not
CPT1A	L-CARNITINE	approved
CPT1A	PERFLUOROOCTANESULFONIC ACID	not
CPT1A	DRONABINOL	approved
CPT1A	PERFLUORODECANOIC ACID	not
CPT1A	OLEIC ACID	not
CPT1A	DOXORUBICIN	approved
CPT1A	CLOFIBRIC ACID	not
CPT1A	CLOFIBRATE	approved
CPT1A	TROGLITAZONE	approved
CPT1A	5-FLUOROURACIL	approved
CPT1A	approved	not
CPT1A	LINOLENIC ACID	not
CPT1A	FORMALDEHYDE	not
CPT1A	ROSIGLITAZONE	approved
CPT1A	PHOSPHINE	not
CPT1A	BEZAFIBRATE	not
CPT1A	TETRADIOXIN	not
CPT1A	105156-22-7	not
CPT1A	ARACHIDONIC ACID	not
CPT1A	UREA	approved
CPT1A	DAIDZEIN	not
CPT1A	PALMITIC ACID	not
CPT1A	TESAGLITAZAR	not
CPT1A	PENTADECAFLUOROOCTANOIC ACID	not
CPT1A	BISPHENOL A	not
CPT1A	DICLOFENAC	approved
CPT1A	OXYGEN	not
CPT1A	BENZO[A]PYRENE	not
CPT1A	DECAFLUOROBUTANE	not
CPT1A	CLOFOP [ISO]	not
CPT1A	PERFLUORONONANOIC ACID	not
CPT1A	PERFLUOROHEPTANOIC ACID	not
CPT1A	PERFLUOROUNDECANOIC ACID	not
CPT1A	PARICALCITOL	approved
CPT1A	MURAGLITAZAR	not
CPT1A	CAPSAICIN	approved
CPT1A	TETRAHYDROPALMATINE	not
CPT1A	VALPROIC ACID	approved
CPT1A	GENISTEIN	not
CPT1A	HEPTAFLUOROBUTYRIC ACID	not
CPT1A	FENOFIBRATE	approved
CPT1A	METHOTREXATE	approved
CPT1A	PIRINIXIC ACID	not
CPT1A	L-CARNITINE	approved
CPT1A	PERHEXILINE	not
CPT1A	ETOMOXIR	not
CPT1A	218137-86-1	not
