# Supplementary material for: Revealing key genes and molecular mechanisms associated with dietary restriction in ulcerative colitis
Source: Front Mol Biosci. 2026 Mar 25;13:1786138. doi: 10.3389/fmolb.2026.1786138 (PMC13056633; doi:10.3389/fmolb.2026.1786138)
Supplement: Supplementary file 1 [file Supplementaryfile1.zip › Supplementary Tables and Figures/Supplementary Table 9.csv]

Top 15 in network string_interactions_short (9).tsv ranked by Radiality method
Rank	Name	Score
1	COL3A1	5.454545454545455
2	ANGPTL4	5.409090909090909
3	CLDN1	5.318181818181818
4	AQP8	5.181818181818182
5	ADH1C	5.136363636363637
5	CPT1A	5.136363636363637
7	MGP	5.090909090909091
8	LPIN1	4.954545454545455
8	HCAR2	4.954545454545455
10	G0S2	4.909090909090909
11	USP2	4.863636363636363
11	GHR	4.863636363636363
11	BNIP3	4.863636363636363
14	FAP	4.818181818181818
14	SLC6A6	4.818181818181818
