# Supplementary material for: Revealing key genes and molecular mechanisms associated with dietary restriction in ulcerative colitis
Source: Front Mol Biosci. 2026 Mar 25;13:1786138. doi: 10.3389/fmolb.2026.1786138 (PMC13056633; doi:10.3389/fmolb.2026.1786138)
Supplement: Supplementary file 1 [file Supplementaryfile1.zip › Supplementary Tables and Figures/Supplementary Table 22.xlsx]

## Sheet: Sheet1
Marker genes list
No.	Celltype	Cluster	Marker gene
1	T cell	0	"CD3D", "CD3E","CD8A",
2	Plasma cell	1	"SDC1" , "TNFRSF17" ,"CD38"
3	Germinal center B cell	2	"HMGB2","HMGA1"
4	B cell	3	"MS4A1", "CD19","CD79B"
5	Epithelial cell	4	"EPCAM", "KRT19" , "KRT18", "KRT8"
6	Fibroblast	5	"COL1A1","DCN", "COL1A2" ,"PDGFRA"
7	Macrophage	6	"CD68", "CD14","APOE","AIF1","C1QA"
8	Endothelial cell	7	"PECAM1","VWF", "CDH5" , "CLDN5"
9	Mast cell	8	"MS4A2" , "TPSAB1" ,"CPA3","TPSB2"
10	Enteric Glial Cells	9	"PLP1","S100B","ALDH1A1","ASPA"
