# Supplementary material for: Revealing key genes and molecular mechanisms associated with dietary restriction in ulcerative colitis
Source: Front Mol Biosci. 2026 Mar 25;13:1786138. doi: 10.3389/fmolb.2026.1786138 (PMC13056633; doi:10.3389/fmolb.2026.1786138)
Supplement: Supplementary file 1 [file Supplementaryfile1.zip › Supplementary Tables and Figures/Supplementary Table 13.xls]

logFC	AveExpr	t	P.Value	adj.P.Val	B	change
HALLMARK_COAGULATION	0.406068228094101	0.00826144392863169	6.52039917409658	3.9783157199894e-09	1.66442555026946e-07	10.512826479814	UP
HALLMARK_IL2_STAT5_SIGNALING	0.480211276038699	0.0172006734979084	6.40631899397821	6.65770220107784e-09	1.66442555026946e-07	10.0116285666793	UP
HALLMARK_INTERFERON_ALPHA_RESPONSE	0.686644043020538	0.0220776404493989	6.15724462098497	2.02725419334985e-08	2.39674378502962e-07	8.92884519661225	UP
HALLMARK_ALLOGRAFT_REJECTION	0.610804828190408	0.0211417814684057	6.12012611293536	2.38997031467526e-08	2.39674378502962e-07	8.76891837424152	UP
HALLMARK_INTERFERON_GAMMA_RESPONSE	0.674712879179202	0.0191323018944762	6.1194871800106	2.39674378502962e-08	2.39674378502962e-07	8.76616890481002	UP
HALLMARK_TNFA_SIGNALING_VIA_NFKB	0.666609819189715	0.0066888252486522	6.03523183739813	3.47764902872141e-08	2.52576482264397e-07	8.40462672614278	UP
HALLMARK_ANGIOGENESIS	0.591583750805727	0.00850397366239252	6.0314508067093	3.53607075170156e-08	2.52576482264397e-07	8.38845063185484	UP
HALLMARK_INFLAMMATORY_RESPONSE	0.619764444978275	0.0116443245778258	5.97469702844761	4.53853282458998e-08	2.63728240865289e-07	8.14615555581033	UP
HALLMARK_IL6_JAK_STAT3_SIGNALING	0.600149779260992	0.0187111892571878	5.96445813529459	4.7471083355752e-08	2.63728240865289e-07	8.1025462512343	UP
HALLMARK_COMPLEMENT	0.470008774800198	0.0168641954593022	5.92744393935359	5.58295734465088e-08	2.79147867232544e-07	7.94516236989514	UP
HALLMARK_EPITHELIAL_MESENCHYMAL_TRANSITION	0.628412197203459	0.0184483183543736	5.85825887140986	7.55192529579488e-08	3.4326933162704e-07	7.65212545147378	UP
HALLMARK_APICAL_JUNCTION	0.301183285032513	0.0100915354857583	5.54786714547285	2.87626715778007e-07	1.19844464907503e-06	6.35675407114361	UP
HALLMARK_HYPOXIA	0.351387514384336	0.0156051446337949	5.20401957705986	1.21847517479555e-06	4.68644297998289e-06	4.96229744142926	UP
HALLMARK_KRAS_SIGNALING_UP	0.37920798790693	0.0152148298938516	5.04492667757606	2.34145753719887e-06	8.36234834713883e-06	4.33303601677108	UP
HALLMARK_APOPTOSIS	0.391318736810315	0.0115650793536511	4.92433360542368	3.81593408525477e-06	1.2673544236417e-05	3.86327251918424	UP
HALLMARK_UNFOLDED_PROTEIN_RESPONSE	0.517319315012148	0.0169574503618865	4.90919359830938	4.05553415565344e-06	1.2673544236417e-05	3.8047500989817	UP
HALLMARK_OXIDATIVE_PHOSPHORYLATION	-0.519249143354799	0.00935426485833177	-4.40275068029133	2.93466297993052e-05	8.63136170567799e-05	1.90978752265226	DOWN
HALLMARK_BILE_ACID_METABOLISM	-0.241989497957663	0.00173726103281184	-4.29198688115232	4.45252190666993e-05	0.000123681164074165	1.51264494505337	DOWN
HALLMARK_MTORC1_SIGNALING	0.445729753893621	0.0112166100760371	4.01033039820404	0.000124968181556458	0.00032886363567489	0.533280966545532	UP
HALLMARK_P53_PATHWAY	0.252093950201763	0.0137738441548232	3.90661060287701	0.000180819854757645	0.000452049636894113	0.184177017603619	UP
HALLMARK_FATTY_ACID_METABOLISM	-0.301426732750886	0.0111655811265593	-3.50854365978054	0.000705553587583987	0.00163900028488161	-1.0939072706246	DOWN
HALLMARK_ADIPOGENESIS	-0.288084730489258	0.0115456650795566	-3.50191678363449	0.00072116012534791	0.00163900028488161	-1.11432017763737	DOWN
HALLMARK_GLYCOLYSIS	0.267444007076094	0.0182083747344645	3.39369865156091	0.00102695942689271	0.00223252049324503	-1.44349830539873	UP
HALLMARK_HEDGEHOG_SIGNALING	0.241887616798108	0.0120745794248851	3.32623166539544	0.00127549144182102	0.00263681954861575	-1.64468893768234	UP
HALLMARK_ESTROGEN_RESPONSE_EARLY	0.1811503388822	0.0123214593770485	3.31585089432157	0.00131840977430788	0.00263681954861575	-1.67536640403114	UP
HALLMARK_TGF_BETA_SIGNALING	0.256854444587745	0.0101068654013909	3.18289583779648	0.00200224631292961	0.003802405538049	-2.06160594819559	UP
HALLMARK_E2F_TARGETS	0.443744513064916	0.0179422854854825	3.17476781717937	0.00205329899054646	0.003802405538049	-2.08481232369299	UP
HALLMARK_UV_RESPONSE_UP	0.205985332329471	0.00828889438502731	3.14748770649325	0.00223365951960905	0.0039886777135876	-2.16235405619769	UP
HALLMARK_ESTROGEN_RESPONSE_LATE	0.179243463125905	0.0196203727898957	3.13022134706853	0.00235532980182261	0.00406091345141829	-2.21115596529615	UP
HALLMARK_ANDROGEN_RESPONSE	0.25122613789721	0.0177954236057613	3.06154339558097	0.00290294173556351	0.00483823622593918	-2.4031302303368	UP
HALLMARK_G2M_CHECKPOINT	0.365262646622482	0.0148100205663146	2.83255085866389	0.0056980018912985	0.00890371996791534	-3.01800843942318	UP
HALLMARK_MYC_TARGETS_V2	0.38280798261666	0.0047245818693121	2.83252767245871	0.00569838077946582	0.00890371996791534	-3.01806869457345	UP
HALLMARK_WNT_BETA_CATENIN_SIGNALING	0.168048465158107	0.00714332215276215	2.6412297565158	0.00973922927207102	0.0147564079879864	-3.50102925103496	UP
HALLMARK_MYOGENESIS	0.163109772934365	0.00243208597263624	2.57881531629012	0.0115364147209362	0.0169653157660826	-3.65237675116188	UP
HALLMARK_REACTIVE_OXYGEN_SPECIES_PATHWAY	0.213692936952735	0.0166405401790295	2.46929155519703	0.0154250604388346	0.0220358006269066	-3.91039567053827	UP
HALLMARK_UV_RESPONSE_DN	0.198977703661394	0.0148566379608266	2.40592889705188	0.0181763642147936	0.0252449502983244	-4.05520941294096	UP
HALLMARK_PEROXISOME	-0.165958845535623	0.0167038045986904	-2.04812305765805	0.043461173639464	0.0587313157290055	-4.80990411903957	DOWN
